# Supplementary material for: Construction and Validation of Novel Diagnostic and Prognostic DNA Methylation Signatures for Hepatocellular Carcinoma
Source: Front Genet. 2020 Aug 13;11:906. doi: 10.3389/fgene.2020.00906 (PMC7456968; doi:10.3389/fgene.2020.00906)
Supplement: TABLE S1 — The result of the simulation. [file Table_1.XLSX]

## Sheet: 10
Number of methylation markers	Average balanced accuracy	Standard deviation (sd)
1	0.933871	0.00424092
2	0.980108	0.008329
3	0.986559	0.00438977
4	0.987366	0.00457779
5	0.987259	0.00468423
6	0.987097	0.00487508
7	0.986559	0.00506887
8	0.986022	0.00503709
9	0.986828	0.005869
10	0.986828	0.0055887
11	0.986022	0.00563876
12	0.984409	0.00656022
13	0.98629	0.00529357
14	0.989516	0.00368366
15	0.989516	0.00368366
16	0.989785	0.00277633
17	0.990323	0.00315534
18	0.988978	0.00295835
19	0.987366	0.00507678
20	0.985484	0.00597073
21	0.986022	0.00618215
22	0.987097	0.00591669
23	0.98629	0.00710659
24	0.986022	0.00819292
25	0.985484	0.00707829
26	0.98629	0.00613652
27	0.985753	0.00621453
28	0.986559	0.00537634
29	0.986022	0.00668149
30	0.987366	0.0043989
31	0.987366	0.0043989
32	0.987097	0.0041645
33	0.986559	0.00380165
34	0.986559	0.00420288
35	0.98629	0.00498098
36	0.98629	0.0055887
37	0.984946	0.0058347
38	0.987097	0.00549452
39	0.98629	0.00544313
40	0.986022	0.00534639
41	0.988172	0.00477524
42	0.987366	0.00538381
43	0.98671	0.0080367
44	0.985366	0.00798961
45	0.985097	0.00768284
46	0.985366	0.00757697
47	0.985366	0.00757697
48	0.985634	0.00724036
49	0.985247	0.0120803
50	0.983903	0.0134377
51	0.985634	0.00787768
52	0.985097	0.00875729
53	0.984828	0.00837352
54	0.984172	0.0123516
55	0.988441	0.00507678
56	0.986172	0.00761734
57	0.987903	0.00478364
58	0.987634	0.00540613
59	0.985903	0.00754384
60	0.985634	0.00787768
61	0.983366	0.0132465
62	0.983634	0.0133454
63	0.982172	0.0185868
64	0.981903	0.0184489
65	0.981097	0.0180464
66	0.98071	0.024885
67	0.984172	0.0132837
68	0.983903	0.0131355
69	0.979516	0.0193475
70	0.982828	0.013028
71	0.983097	0.0132017
72	0.983097	0.0132017
73	0.98629	0.00544313
74	0.987634	0.00569543
75	0.987634	0.00569543
76	0.987903	0.00584158
77	0.987903	0.00478364
78	0.987097	0.00563876
79	0.987097	0.00563876
80	0.987634	0.00540613
81	0.987097	0.00503709
82	0.987097	0.00519404
83	0.986828	0.00513965
84	0.986559	0.00537634
85	0.986828	0.00513965
86	0.986828	0.00513965
87	0.987366	0.0043989
88	0.986828	0.00513965
89	0.987366	0.0040173
90	0.987097	0.00453373
91	0.987097	0.00453373
92	0.98629	0.00513965
93	0.98629	0.00513965
94	0.986022	0.0057794
95	0.986022	0.0057794
96	0.985753	0.00567424
97	0.985484	0.0058347
98	0.985484	0.0058347
99	0.986022	0.00503709
100	0.986022	0.00503709
101	0.985484	0.0058347
102	0.985753	0.00621453
103	0.986022	0.00631069
104	0.985484	0.0058347
105	0.98429	0.00762177
106	0.983753	0.00752764
107	0.984022	0.00742605
108	0.984559	0.00743988
109	0.985753	0.00567424
110	0.985753	0.00567424
111	0.984828	0.00808074
112	0.98629	0.00613652
113	0.984828	0.00808074
114	0.984828	0.00762682
115	0.985097	0.00720389
116	0.985366	0.00686068
117	0.985366	0.00686068
118	0.985366	0.00686068
119	0.985634	0.00660961
120	0.984172	0.0120222
121	0.984172	0.0120222
122	0.983634	0.0120904
123	0.983634	0.0120904
124	0.985366	0.00798961
125	0.985366	0.00768221
126	0.983634	0.0120904
127	0.985634	0.00730219
128	0.985634	0.00735041
129	0.987634	0.00460403
130	0.987903	0.00478364
131	0.985903	0.00710536
132	0.985634	0.0071286
133	0.985903	0.00754384
134	0.985903	0.00754384
135	0.985903	0.00754384
136	0.985903	0.00754384
137	0.984828	0.00837352
138	0.986441	0.00720055
139	0.986441	0.00720055
140	0.986172	0.00782532
141	0.986172	0.00782532
142	0.986441	0.00720055
143	0.986172	0.00782532
144	0.986441	0.00720055
145	0.986172	0.00761734
146	0.98671	0.00730395
147	0.985634	0.00735041
148	0.985903	0.00670537
149	0.985634	0.00735041
150	0.985634	0.00735041
151	0.985634	0.00735041
152	0.985634	0.00735041
153	0.985634	0.00735041
154	0.986172	0.00690524
155	0.985903	0.00754384
156	0.986172	0.00690524
157	0.986172	0.00690524
158	0.986172	0.00690524
159	0.986441	0.00661957
160	0.986172	0.00690524
161	0.985903	0.00670537
162	0.984172	0.0122864
163	0.983903	0.012126
164	0.984172	0.0122864
165	0.986172	0.00690524
166	0.982441	0.0182416
167	0.984441	0.0121773
168	0.984441	0.0121773
169	0.986172	0.00690524
170	0.986172	0.00690524
171	0.985903	0.00754384
172	0.985634	0.00735041
173	0.985903	0.00754384
174	0.985903	0.00754384
175	0.986172	0.00729427
176	0.986172	0.00729427
177	0.986172	0.00729427
178	0.986172	0.00729427
179	0.985516	0.0123964
180	0.985516	0.00804866
181	0.985785	0.00832696
182	0.985516	0.00804866
183	0.983516	0.0133074
184	0.985785	0.0125148
185	0.987785	0.00679553
186	0.987785	0.00772868
187	0.987516	0.00750799
188	0.987247	0.0073792
189	0.987516	0.00750799
190	0.986978	0.00734714
191	0.987516	0.00750799
192	0.987516	0.00750799
193	0.987516	0.00750799
194	0.987785	0.00679553
195	0.987785	0.00679553
196	0.987516	0.00750799
197	0.985247	0.0123355
198	0.987247	0.00664161
199	0.985785	0.0125148
200	0.985516	0.0123964
201	0.985516	0.0123964
202	0.985247	0.0123355
203	0.985247	0.0123355
204	0.985247	0.0123355
205	0.985247	0.0123355
206	0.987247	0.00664161
207	0.987247	0.00664161
208	0.985516	0.0123964
209	0.986978	0.00734714
210	0.986978	0.00734714
211	0.986978	0.00734714
212	0.986978	0.00734714
213	0.986978	0.00734714
214	0.986978	0.00734714
215	0.986978	0.00734714
216	0.986978	0.00734714
217	0.987247	0.0073792
218	0.987247	0.0073792
219	0.987247	0.0073792
220	0.986978	0.00734714
221	0.986978	0.00734714
222	0.987516	0.00750799
223	0.987516	0.00750799
224	0.987785	0.00679553
225	0.987785	0.00679553
226	0.987516	0.00750799
227	0.987516	0.00750799
228	0.987785	0.00679553
229	0.987785	0.00679553
230	0.987785	0.00679553
231	0.988054	0.00691198
232	0.987785	0.00762409
233	0.988054	0.00691198
234	0.987516	0.00750799
235	0.987516	0.00750799
236	0.987785	0.00679553
237	0.987785	0.00679553
238	0.987785	0.00679553
239	0.987785	0.00679553
240	0.988054	0.00691198
241	0.986054	0.0103134
242	0.986054	0.0126259
243	0.986054	0.0126259
244	0.984054	0.0144608
245	0.984054	0.0144608
246	0.982054	0.0197955
247	0.982054	0.0197955
248	0.982054	0.0197955
249	0.982054	0.0197955
250	0.982054	0.0197955
251	0.982054	0.0197142
252	0.978323	0.0197808
253	0.978054	0.0195926
254	0.982054	0.0197955
255	0.980054	0.0196963
256	0.981785	0.0196642
257	0.980323	0.0198938
258	0.982323	0.0199621
259	0.980591	0.0199651
260	0.980591	0.0156436
261	0.980323	0.0153968
262	0.980323	0.0137577
263	0.976323	0.0167896
264	0.974591	0.0210124
265	0.972323	0.0217659
266	0.974323	0.0208589
267	0.972591	0.0219403
268	0.974591	0.0222389
269	0.974323	0.0219846
270	0.976591	0.0202479
271	0.974591	0.0214179
272	0.97686	0.0204907
273	0.976591	0.0211145
274	0.974591	0.0222389
275	0.976591	0.0211145
276	0.976591	0.0211145
277	0.974591	0.0222389
278	0.974591	0.0222389
279	0.976591	0.0185738
280	0.980591	0.0175988
281	0.980591	0.0175988
282	0.97886	0.0214913
283	0.97486	0.0219489
284	0.977129	0.020142
285	0.975129	0.0213737
286	0.97486	0.0219489
287	0.97486	0.0219489
288	0.97486	0.0219489
289	0.97486	0.0219489
290	0.97486	0.0219489
291	0.97486	0.0219489
292	0.97286	0.0238872
293	0.97286	0.0238872
294	0.97686	0.0181928
295	0.97486	0.0207053
296	0.97686	0.0181928
297	0.978591	0.0162807
298	0.976591	0.0185738
299	0.976591	0.0185738
300	0.976591	0.0185738
301	0.980591	0.0175988
302	0.980591	0.0175988
303	0.976591	0.0185738
304	0.976591	0.0185738
305	0.976591	0.0185738
306	0.976591	0.0185738
307	0.976591	0.0185738
308	0.976591	0.0185738
309	0.976591	0.0185738
310	0.980591	0.0175988
311	0.980323	0.0175178
312	0.978591	0.0218421
313	0.97486	0.0216751
314	0.97886	0.0212115
315	0.97286	0.0236358
316	0.97686	0.0235912
317	0.97886	0.0212115
318	0.975129	0.0213737
319	0.977129	0.020142
320	0.974591	0.020891
321	0.977785	0.0162826
322	0.979516	0.0169632
323	0.979785	0.0170609
324	0.979516	0.0169632
325	0.979516	0.0169632
326	0.979247	0.0174627
327	0.979516	0.0176989
328	0.981516	0.0147892
329	0.979516	0.0176989
330	0.983516	0.0134275
331	0.983516	0.0134275
332	0.983516	0.0134275
333	0.983785	0.0135218
334	0.984054	0.0128271
335	0.984054	0.0128271
336	0.984054	0.0132241
337	0.981785	0.0169544
338	0.982054	0.0163932
339	0.984054	0.0128271
340	0.984323	0.0129754
341	0.984323	0.0129754
342	0.984323	0.0129754
343	0.984323	0.0129754
344	0.984323	0.0129754
345	0.984323	0.0129754
346	0.984323	0.0124422
347	0.984591	0.0126522
348	0.984591	0.0126522
349	0.98286	0.0154511
350	0.982323	0.0165456
351	0.982323	0.0158577
352	0.982591	0.0160102
353	0.98486	0.0126637
354	0.98286	0.0160566
355	0.98286	0.0160566
356	0.98486	0.0126637
357	0.98486	0.0126637
358	0.984591	0.0129928
359	0.98486	0.0126637
360	0.98486	0.0126637
361	0.98486	0.0126637
362	0.98486	0.0126637
363	0.984591	0.0126522
364	0.984591	0.0126522
365	0.984591	0.0126522
366	0.984323	0.0129754
367	0.984591	0.0129928
368	0.984591	0.0129928
369	0.984591	0.0129928
370	0.984323	0.0129754
371	0.984591	0.0129928
372	0.984591	0.0129928
373	0.984591	0.0129928
374	0.984591	0.0129928
375	0.984323	0.0129754
376	0.984323	0.0129754
377	0.984591	0.0129928
378	0.982323	0.0145041
379	0.984323	0.0129754
380	0.984323	0.0129754
381	0.984323	0.0129754
382	0.984323	0.0129754
383	0.984054	0.0128271
384	0.984323	0.0125065
385	0.984323	0.0125065
386	0.984054	0.0128271
387	0.984054	0.0128271
388	0.984323	0.0129754
389	0.984054	0.0136684
390	0.984054	0.0136684
391	0.984054	0.0136684
392	0.984591	0.0129928
393	0.984591	0.0129928
394	0.984591	0.0129928
395	0.982591	0.0166436
396	0.984591	0.0129928
397	0.982591	0.0166436
398	0.982591	0.0166436
399	0.982591	0.0166436
400	0.984591	0.0129928
401	0.984591	0.0129928
402	0.984591	0.0129928
403	0.984591	0.0129928
404	0.984591	0.0129928
405	0.984591	0.0129928
406	0.984591	0.0129928
407	0.984591	0.0129928
408	0.982591	0.0145607
409	0.980591	0.0176443
410	0.980591	0.0176443
411	0.982591	0.0166436
412	0.982591	0.0145607
413	0.981129	0.0166363
414	0.98086	0.0171266
415	0.981129	0.0166363
416	0.981129	0.0166363
417	0.977129	0.0259301
418	0.977129	0.0259301
419	0.977129	0.0259301
420	0.979129	0.0208463
421	0.976591	0.0264981
422	0.977129	0.0259301
423	0.976591	0.0264981
424	0.978591	0.021604
425	0.980591	0.0176443
426	0.980591	0.0176443
427	0.980591	0.0176443
428	0.980591	0.0176443
429	0.980591	0.0176443
430	0.981129	0.0166363
431	0.981129	0.0166363
432	0.981129	0.0166363
433	0.981129	0.0166363
434	0.981129	0.0166363
435	0.979129	0.0208463
436	0.977129	0.0259301
437	0.975129	0.0285025
438	0.979129	0.0208463
439	0.979129	0.0208463
440	0.979129	0.0208463
441	0.979129	0.0208463
442	0.979129	0.0208463
443	0.977129	0.0259301
444	0.979129	0.0208463
445	0.979129	0.0208463
446	0.979129	0.0208463
447	0.977129	0.0259301
448	0.977129	0.0259301
449	0.977129	0.0259301
450	0.971129	0.0325656
451	0.975129	0.0258932
452	0.973129	0.027577
453	0.969129	0.0379544
454	0.977129	0.0259301
455	0.977129	0.0259301
456	0.969129	0.0379544
457	0.977129	0.0259301
458	0.977129	0.0259301
459	0.975129	0.0277722
460	0.975129	0.0277722
461	0.973129	0.027577
462	0.973129	0.027577
463	0.97286	0.0277897
464	0.97486	0.0235253
465	0.97486	0.0235253
466	0.973129	0.027577
467	0.97486	0.0235253
468	0.975129	0.023248
469	0.975129	0.023248
470	0.975129	0.023248
471	0.975129	0.023248
472	0.975129	0.023248
473	0.975129	0.023248
474	0.975129	0.023248
475	0.975129	0.023248
476	0.975129	0.023248
477	0.975129	0.023248
478	0.97486	0.0235253
479	0.97486	0.0235253
480	0.97486	0.0235253
481	0.97486	0.0235253
482	0.97486	0.0235253
483	0.97486	0.0235253
484	0.97686	0.0235912
485	0.97486	0.0235253
486	0.977129	0.0232891
487	0.975398	0.0235125
488	0.975129	0.023248
489	0.975398	0.0235125
490	0.975398	0.0235125
491	0.975398	0.0235125
492	0.975398	0.0235125
493	0.975398	0.0235125
494	0.975398	0.0235125
495	0.975398	0.0235125
496	0.975667	0.0231241
497	0.971667	0.0302922
498	0.969667	0.0348015
499	0.967667	0.0335898
500	0.967667	0.0335898
501	0.967667	0.0363043
502	0.963667	0.0461223
503	0.963667	0.0461223
504	0.961667	0.0479203
505	0.961667	0.0479203
506	0.957667	0.0491744
507	0.955667	0.0478943
508	0.959667	0.0466683
509	0.959935	0.0467201
510	0.959935	0.0437733
511	0.955935	0.0451046
512	0.953935	0.0448917
513	0.955935	0.0451046
514	0.957935	0.0434836
515	0.957935	0.0434836
516	0.955935	0.0451046
517	0.955935	0.0451046
518	0.957935	0.0434836
519	0.957935	0.0434836
520	0.959935	0.0427459
521	0.959935	0.0427459
522	0.957935	0.0448949
523	0.959935	0.0427459
524	0.959935	0.0427459
525	0.958204	0.0445599
526	0.956742	0.0438554
527	0.956742	0.0438554
528	0.956742	0.0438554
529	0.956742	0.0438554
530	0.956204	0.0444579
531	0.956742	0.0438554
532	0.954742	0.0444152
533	0.954742	0.0444152
534	0.954742	0.0444152
535	0.952742	0.0458489
536	0.950742	0.0450879
537	0.954742	0.0444152
538	0.954204	0.0466627
539	0.952204	0.045986
540	0.954204	0.0445835
541	0.954204	0.0445835
542	0.952204	0.045986
543	0.952742	0.043731
544	0.948742	0.0437463
545	0.948742	0.0437463
546	0.950742	0.0424511
547	0.950742	0.0424511
548	0.950742	0.0424511
549	0.948742	0.0447507
550	0.948742	0.0437463
551	0.949011	0.0437946
552	0.949011	0.0437946
553	0.947011	0.0459435
554	0.945011	0.0479035
555	0.941011	0.0489203
556	0.94128	0.0454662
557	0.93928	0.0481096
558	0.937011	0.0497994
559	0.93728	0.0496399
560	0.93528	0.0519008
561	0.93528	0.0519008
562	0.939548	0.047011
563	0.937548	0.0494944
564	0.94128	0.0454662
565	0.939817	0.0468601
566	0.941817	0.045111
567	0.937817	0.048331
568	0.931817	0.0547101
569	0.931817	0.0547101
570	0.935817	0.0516594
571	0.933817	0.0528294
572	0.929817	0.0573357
573	0.927817	0.0561439
574	0.929817	0.0544763
575	0.927817	0.0537166
576	0.929548	0.0511889
577	0.929548	0.0511889
578	0.931548	0.0519116
579	0.927817	0.0561439
580	0.929817	0.0535428
581	0.925817	0.0556497
582	0.921817	0.0545614
583	0.919817	0.0575811
584	0.919817	0.0575811
585	0.925817	0.059308
586	0.923817	0.0587649
587	0.921817	0.0578312
588	0.923817	0.0587649
589	0.924086	0.0580078
590	0.923817	0.0584591
591	0.924086	0.0580078
592	0.925817	0.059308
593	0.923817	0.0584591
594	0.924086	0.0580078
595	0.924086	0.0580078
596	0.924086	0.0580078
597	0.924086	0.0580078
598	0.921817	0.0578312
599	0.922086	0.0573854
600	0.921817	0.0578312
601	0.921817	0.0578312
602	0.921817	0.0609258
603	0.919817	0.0599516
604	0.923548	0.0578371
605	0.923548	0.0578371
606	0.923817	0.0580036
607	0.919548	0.0634737
608	0.924086	0.058316
609	0.924086	0.0581858
610	0.922624	0.0569912
611	0.914624	0.0645922
612	0.916624	0.0649931
613	0.916624	0.0649931
614	0.918624	0.0624473
615	0.918086	0.0621274
616	0.918086	0.0621274
617	0.916624	0.0649931
618	0.916624	0.0621016
619	0.916624	0.0621016
620	0.918355	0.0592862
621	0.918355	0.0592862
622	0.920086	0.0600046
623	0.920086	0.0600046
624	0.916355	0.0625853
625	0.916355	0.0625853
626	0.916355	0.0625853
627	0.916355	0.0625853
628	0.916892	0.0623471
629	0.916892	0.0623471
630	0.918624	0.0595346
631	0.912892	0.0623662
632	0.916892	0.0611005
633	0.912892	0.0623662
634	0.914892	0.0636398
635	0.910892	0.0647188
636	0.910892	0.0647188
637	0.912892	0.0660143
638	0.914892	0.0636398
639	0.910892	0.0647188
640	0.914892	0.0621313
641	0.916355	0.0625853
642	0.912355	0.0612266
643	0.912355	0.0612266
644	0.912355	0.0583532
645	0.912355	0.0583532
646	0.908355	0.0597396
647	0.906892	0.0575189
648	0.902892	0.056762
649	0.904892	0.0566853
650	0.906892	0.0579782
651	0.904892	0.0581296
652	0.906624	0.0592869
653	0.899161	0.0615114
654	0.896892	0.0619202
655	0.900892	0.057894
656	0.902892	0.0550654
657	0.902355	0.0557694
658	0.899161	0.0575331
659	0.899161	0.0540246
660	0.896624	0.0568136
661	0.891699	0.0585918
662	0.889699	0.0567206
663	0.889699	0.0567206
664	0.893699	0.0567392
665	0.89143	0.0575086
666	0.889699	0.060314
667	0.885699	0.0605402
668	0.891699	0.0591438
669	0.893699	0.0589411
670	0.89143	0.0590477
671	0.885699	0.0605402
672	0.88943	0.0607471
673	0.887699	0.0616265
674	0.885699	0.0623217
675	0.887968	0.0614849
676	0.883968	0.061052
677	0.879968	0.0641276
678	0.879968	0.064909
679	0.875968	0.0663983
680	0.877968	0.0653069
681	0.877968	0.0653069
682	0.877968	0.0653069
683	0.875968	0.0663983
684	0.871968	0.0688082
685	0.870237	0.0689399
686	0.868237	0.0690885
687	0.868237	0.0701933
688	0.868237	0.0701933
689	0.866237	0.070276
690	0.864237	0.0720014
691	0.866237	0.0708213
692	0.862237	0.0719586
693	0.862237	0.0719586
694	0.860237	0.0724698
695	0.860237	0.0724698
696	0.860237	0.0724698
697	0.858237	0.0739642
698	0.860237	0.0724698
699	0.856237	0.0748579
700	0.856237	0.0748579
701	0.856237	0.0748579
702	0.854237	0.0757612
703	0.848237	0.0794574
704	0.852505	0.0771538
705	0.852505	0.0775739
706	0.850237	0.0778598
707	0.848237	0.0794574
708	0.846505	0.081665
709	0.846505	0.081665
710	0.846237	0.081116
711	0.846237	0.0810424
712	0.844237	0.0826154
713	0.840237	0.0846147
714	0.840237	0.0846147
715	0.842237	0.0831864
716	0.842237	0.0831864
717	0.844237	0.0842139
718	0.844505	0.0847498
719	0.844505	0.0847498
720	0.844505	0.0847498
721	0.844505	0.0847498
722	0.842505	0.0852435
723	0.842505	0.0852435
724	0.842774	0.0851594
725	0.842505	0.0852435
726	0.842505	0.0852435
727	0.842505	0.0852435
728	0.842505	0.0852435
729	0.844505	0.083837
730	0.844774	0.0837444
731	0.842505	0.0838074
732	0.844774	0.0837444
733	0.842505	0.0838074
734	0.840505	0.0858218
735	0.842505	0.0859025
736	0.842505	0.0859025
737	0.841043	0.0876792
738	0.838774	0.0870256
739	0.841043	0.08767
740	0.840774	0.0863607
741	0.844505	0.083837
742	0.844505	0.083837
743	0.842505	0.0859025
744	0.844505	0.083837
745	0.846505	0.0832817
746	0.848505	0.0829574
747	0.846505	0.0839561
748	0.846505	0.0839561
749	0.846774	0.0837139
750	0.843043	0.0862116
751	0.842774	0.086434
752	0.842774	0.086434
753	0.842774	0.086434
754	0.846774	0.0841002
755	0.848774	0.0818735
756	0.846774	0.0841002
757	0.852774	0.0818315
758	0.847043	0.0795795
759	0.849043	0.0832345
760	0.847043	0.0838574
761	0.847043	0.0849108
762	0.849043	0.0833779
763	0.849043	0.0853436
764	0.851043	0.0837656
765	0.849312	0.0852273
766	0.845312	0.086264
767	0.851312	0.08364
768	0.853581	0.0821545
769	0.849312	0.0841779
770	0.851043	0.0837656
771	0.849043	0.0842956
772	0.849312	0.0840973
773	0.849849	0.0837348
774	0.853312	0.0825081
775	0.851581	0.0818281
776	0.849581	0.0823851
777	0.849312	0.0841779
778	0.849312	0.0841779
779	0.849312	0.0814952
780	0.847312	0.0830701
781	0.849312	0.0814952
782	0.845312	0.085087
783	0.847312	0.0830701
784	0.847312	0.0830701
785	0.843581	0.086921
786	0.839581	0.0919685
787	0.837581	0.0893695
788	0.835581	0.091497
789	0.827581	0.0950472
790	0.827581	0.0950472
791	0.827581	0.0950472
792	0.825581	0.0955592
793	0.825581	0.0955592
794	0.825581	0.0955592
795	0.827581	0.0950472
796	0.827581	0.0928085
797	0.829581	0.0922331
798	0.827581	0.0928085
799	0.823581	0.0908539
800	0.823581	0.0903634
801	0.829581	0.0850491
802	0.823581	0.0903634
803	0.823581	0.0923098
804	0.821581	0.0930908
805	0.821581	0.0936946
806	0.823581	0.0909853
807	0.823581	0.0909853
808	0.821581	0.0904453
809	0.819581	0.0931226
810	0.821581	0.0965607
811	0.821581	0.0965607
812	0.825581	0.092984
813	0.825581	0.092984
814	0.827581	0.0906464
815	0.823581	0.093934
816	0.825581	0.0916692
817	0.825849	0.0916462
818	0.823849	0.093918
819	0.825849	0.0916462
820	0.825849	0.0916462
821	0.819849	0.0978367
822	0.824118	0.0928766
823	0.821849	0.0952857
824	0.825849	0.0935659
825	0.819849	0.0951976
826	0.816118	0.0940308
827	0.816387	0.0938477
828	0.818387	0.0940189
829	0.820387	0.0937967
830	0.820387	0.093924
831	0.818387	0.0936726
832	0.818387	0.0940189
833	0.818118	0.0885979
834	0.824118	0.083218
835	0.816118	0.0899049
836	0.818118	0.0885979
837	0.824118	0.0909056
838	0.818118	0.0875888
839	0.818118	0.0919775
840	0.818118	0.0919775
841	0.818118	0.0919775
842	0.820118	0.0916266
843	0.820387	0.091266
844	0.820387	0.0916214
845	0.818387	0.0919788
846	0.818387	0.0919788
847	0.818387	0.0919788
848	0.818387	0.0919788
849	0.818387	0.0919788
850	0.814387	0.0939751
851	0.814387	0.0939751
852	0.814387	0.0939751
853	0.814387	0.0939751
854	0.814387	0.0939751
855	0.812387	0.0940552
856	0.812387	0.0940552
857	0.812387	0.0940552
858	0.814387	0.0939751
859	0.812387	0.0902619
860	0.812387	0.0902619
861	0.812387	0.0902619
862	0.814387	0.0939751
863	0.814387	0.0939751
864	0.814387	0.0939751
865	0.816387	0.0959377
866	0.814387	0.0923516
867	0.806387	0.100029
868	0.804387	0.10037
869	0.808387	0.0946079
870	0.808387	0.0946079
871	0.808656	0.0946314
872	0.810656	0.0922615
873	0.806387	0.0973261
874	0.808387	0.0946079
875	0.804656	0.0972559
876	0.806387	0.0945465
877	0.806656	0.0945764
878	0.806387	0.0945465
879	0.806387	0.0945465
880	0.806387	0.0945465
881	0.800387	0.0969338
882	0.798656	0.0979297
883	0.800656	0.0967964
884	0.798925	0.0978072
885	0.800925	0.0966663
886	0.802925	0.101008
887	0.798387	0.0980594
888	0.800656	0.102275
889	0.801194	0.10202
890	0.800925	0.0966663
891	0.802925	0.101008
892	0.803194	0.101054
893	0.804656	0.101285
894	0.804656	0.101285
895	0.804656	0.101285
896	0.804925	0.101326
897	0.806925	0.0983
898	0.806387	0.0982352
899	0.806656	0.091293
900	0.806387	0.0968684
901	0.806925	0.0969341
902	0.800925	0.101976
903	0.803462	0.102234
904	0.803462	0.102234
905	0.805194	0.105256
906	0.804925	0.105565
907	0.804925	0.105565
908	0.807462	0.0966262
909	0.811462	0.0924197
910	0.809462	0.0943346
911	0.811462	0.0924197
912	0.809462	0.0924308
913	0.807462	0.0942984
914	0.803462	0.0936745
915	0.801462	0.0963054
916	0.803462	0.102234
917	0.801462	0.0963054
918	0.793462	0.0961952
919	0.799462	0.0890107
920	0.801462	0.0867229
921	0.799462	0.0970674
922	0.795462	0.0904376
923	0.795462	0.0904376
924	0.793462	0.092008
925	0.795462	0.0965535
926	0.793462	0.092008
927	0.793462	0.092008
928	0.795462	0.0965535
929	0.799462	0.0919578
930	0.797462	0.0950115
931	0.795462	0.0965535
932	0.795462	0.0965535
933	0.797462	0.0950115
934	0.793462	0.092008
935	0.791462	0.0939785
936	0.793462	0.092008
937	0.793462	0.092008
938	0.793462	0.092008
939	0.791462	0.0915834
940	0.789462	0.0935154
941	0.789462	0.0935154
942	0.793462	0.0984782
943	0.793462	0.0984782
944	0.791462	0.0980817
945	0.789462	0.0935154
946	0.787462	0.102922
947	0.791462	0.0939785
948	0.791462	0.0939785
949	0.791462	0.0939785
950	0.791462	0.0939785
951	0.791462	0.0939785
952	0.791462	0.0939785
953	0.791462	0.0939785
954	0.791462	0.0944503
955	0.795462	0.0942238
956	0.793462	0.092969
957	0.795462	0.0904376
958	0.797462	0.0926431
959	0.797462	0.0926431
960	0.795462	0.0904376
961	0.795462	0.0904376
962	0.795462	0.0904376
963	0.795462	0.0904376
964	0.795194	0.0905587
965	0.797194	0.0927677
966	0.791194	0.0945535
967	0.789194	0.101305
968	0.789194	0.0973374
969	0.791194	0.0995299
970	0.795194	0.0993271
971	0.791194	0.0986328
972	0.797194	0.0913191
973	0.798925	0.0887922
974	0.796925	0.0909661
975	0.794925	0.0887055
976	0.790925	0.0908307
977	0.788925	0.0937188
978	0.784925	0.0986593
979	0.788925	0.0937188
980	0.795194	0.0904927
981	0.791462	0.0906076
982	0.789462	0.0930389
983	0.783462	0.100599
984	0.783462	0.100599
985	0.785462	0.0984904
986	0.785462	0.0984904
987	0.783462	0.100599
988	0.783462	0.100599
989	0.783462	0.100599
990	0.783462	0.100599
991	0.781462	0.103053
992	0.783462	0.100599
993	0.783462	0.100599
994	0.783462	0.100599
995	0.783462	0.100599
996	0.783462	0.100599
997	0.781462	0.103053
998	0.783462	0.100599
999	0.781462	0.103053
1000	0.781462	0.103053
1001	0.781462	0.103053
1002	0.781462	0.103053
1003	0.781462	0.103053
1004	0.781462	0.103053
1005	0.781462	0.103053
1006	0.781194	0.103119
1007	0.781462	0.103053
1008	0.781462	0.103053
1009	0.781462	0.103053
1010	0.781462	0.103053
1011	0.781462	0.103053
1012	0.781462	0.103053
1013	0.780925	0.103192
1014	0.781462	0.103053
1015	0.781462	0.103053
1016	0.779462	0.101163
1017	0.781462	0.103053
1018	0.779462	0.101163
1019	0.779462	0.101163
1020	0.779462	0.101163
1021	0.783462	0.100599
1022	0.781462	0.103053
1023	0.781462	0.103053
1024	0.781462	0.103053
1025	0.781462	0.103053
1026	0.783462	0.100599
1027	0.781462	0.100432
1028	0.781194	0.1005
1029	0.781194	0.1005
1030	0.779462	0.102848
1031	0.779462	0.102848
1032	0.781462	0.100432
1033	0.781462	0.100432
1034	0.781462	0.100432
1035	0.779462	0.102848
1036	0.779462	0.102848
1037	0.779462	0.102848
1038	0.775462	0.105723
1039	0.773462	0.106236
1040	0.773462	0.106236
1041	0.777462	0.105587
1042	0.779462	0.102848
1043	0.779462	0.102848
1044	0.775462	0.101052
1045	0.773462	0.106236
1046	0.769462	0.104243
1047	0.769462	0.104243
1048	0.769462	0.104243
1049	0.769462	0.104243
1050	0.769462	0.104243
1051	0.769462	0.104243
1052	0.769462	0.104243
1053	0.769462	0.104243
1054	0.769462	0.104243
1055	0.769462	0.102956
1056	0.769462	0.102956
1057	0.767462	0.103353
1058	0.773462	0.0989285
1059	0.775462	0.0997236
1060	0.773462	0.100267
1061	0.779462	0.095281
1062	0.777462	0.0959425
1063	0.779462	0.095281
1064	0.771462	0.107534
1065	0.769462	0.107956
1066	0.773462	0.105396
1067	0.767462	0.111569
1068	0.767462	0.112758
1069	0.773462	0.105396
1070	0.771462	0.105868
1071	0.769462	0.109591
1072	0.769462	0.107186
1073	0.767462	0.109208
1074	0.765462	0.109542
1075	0.765462	0.109542
1076	0.763462	0.111043
1077	0.763462	0.111043
1078	0.765462	0.109542
1079	0.767462	0.110422
1080	0.767462	0.1088
1081	0.767462	0.1088
1082	0.771462	0.105504
1083	0.773462	0.107951
1084	0.773462	0.106292
1085	0.769731	0.110291
1086	0.767731	0.110668
1087	0.767731	0.110668
1088	0.765731	0.111003
1089	0.769731	0.108667
1090	0.767462	0.1088
1091	0.769462	0.107186
1092	0.771731	0.107004
1093	0.771731	0.107004
1094	0.771731	0.107004
1095	0.773462	0.105452
1096	0.771731	0.107004
1097	0.769731	0.107433
1098	0.769731	0.107433
1099	0.769731	0.107433
1100	0.769731	0.107433
1101	0.771731	0.107004
1102	0.775731	0.105172
1103	0.773731	0.106531
1104	0.773731	0.106531
1105	0.773731	0.105693
1106	0.773731	0.105272
1107	0.773731	0.105272
1108	0.777731	0.10418
1109	0.779731	0.103993
1110	0.777462	0.104799
1111	0.777462	0.104799
1112	0.779462	0.100723
1113	0.779462	0.100723
1114	0.779462	0.100723
1115	0.779462	0.100723
1116	0.777731	0.102459
1117	0.781731	0.101161
1118	0.781731	0.101161
1119	0.779731	0.102703
1120	0.779731	0.102703
1121	0.779731	0.102703
1122	0.779731	0.102703
1123	0.777731	0.102459
1124	0.779731	0.102703
1125	0.779731	0.102703
1126	0.775731	0.104323
1127	0.781731	0.0952785
1128	0.783731	0.0954479
1129	0.781731	0.0952785
1130	0.779731	0.0987315
1131	0.781731	0.0952785
1132	0.779731	0.0987315
1133	0.779731	0.102269
1134	0.779731	0.102269
1135	0.779731	0.102269
1136	0.779731	0.102269
1137	0.779731	0.102269
1138	0.779731	0.102269
1139	0.777731	0.106291
1140	0.777731	0.106291
1141	0.777731	0.106291
1142	0.777731	0.106291
1143	0.775731	0.106432
1144	0.775731	0.106432
1145	0.775731	0.106432
1146	0.775731	0.106432
1147	0.775731	0.106432
1148	0.775731	0.106432
1149	0.775731	0.106432
1150	0.775731	0.106432
1151	0.775731	0.106432
1152	0.775731	0.106432
1153	0.773731	0.106947
1154	0.773731	0.106947
1155	0.775731	0.106432
1156	0.773731	0.106947
1157	0.771731	0.108652
1158	0.771731	0.108652
1159	0.771731	0.107004
1160	0.769731	0.107433
1161	0.773731	0.103139
1162	0.775731	0.103037
1163	0.773731	0.103569
1164	0.772	0.103366
1165	0.772	0.107992
1166	0.768	0.107166
1167	0.772	0.105494
1168	0.768	0.111235
1169	0.768	0.111235
1170	0.768	0.111235
1171	0.768	0.111235
1172	0.765731	0.112988
1173	0.767731	0.110668
1174	0.767731	0.110668
1175	0.765731	0.111003
1176	0.765731	0.111003
1177	0.765731	0.111003
1178	0.765731	0.112988
1179	0.765731	0.112988
1180	0.767731	0.110668
1181	0.767731	0.106159
1182	0.763731	0.112094
1183	0.763731	0.112094
1184	0.763731	0.112094
1185	0.765731	0.109796
1186	0.763731	0.112094
1187	0.761731	0.112741
1188	0.761731	0.112346
1189	0.765731	0.108575
1190	0.763731	0.108876
1191	0.767731	0.106159
1192	0.763731	0.108876
1193	0.761731	0.109542
1194	0.757731	0.113907
1195	0.757731	0.113907
1196	0.757731	0.113907
1197	0.757731	0.111939
1198	0.757731	0.11273
1199	0.753731	0.11413
1200	0.755731	0.114038
1201	0.757731	0.115071
1202	0.759731	0.112558
1203	0.763731	0.111298
1204	0.763731	0.111298
1205	0.761731	0.113527
1206	0.765731	0.10939
1207	0.767731	0.113783
1208	0.767731	0.113783
1209	0.767731	0.113783
1210	0.767731	0.113783
1211	0.763731	0.114784
1212	0.765731	0.112935
1213	0.765731	0.112935
1214	0.763731	0.116704
1215	0.763731	0.116704
1216	0.763731	0.116704
1217	0.759731	0.118282
1218	0.759731	0.118282
1219	0.759731	0.119031
1220	0.759731	0.118282
1221	0.757731	0.119938
1222	0.757731	0.119938
1223	0.757731	0.119938
1224	0.755731	0.11932
1225	0.753731	0.119408
1226	0.755731	0.120062
1227	0.753731	0.119408
1228	0.751731	0.121305
1229	0.753731	0.119408
1230	0.753731	0.119408
1231	0.753731	0.119408
1232	0.751731	0.121305
1233	0.751731	0.121305
1234	0.751731	0.121305
1235	0.749731	0.123496
1236	0.751731	0.121305
1237	0.753731	0.12015
1238	0.753731	0.12015
1239	0.753731	0.12015
1240	0.753731	0.119408
1241	0.749731	0.119472
1242	0.751731	0.119086
1243	0.751731	0.119086
1244	0.751731	0.119086
1245	0.745731	0.12233
1246	0.743731	0.127571
1247	0.741731	0.127793
1248	0.739731	0.127632
1249	0.741731	0.12952
1250	0.739731	0.129361
1251	0.739731	0.129361
1252	0.739731	0.129361
1253	0.737731	0.131216
1254	0.739731	0.131406
1255	0.741731	0.131563
1256	0.739731	0.133753
1257	0.741731	0.130546
1258	0.743731	0.128612
1259	0.741731	0.130546
1260	0.739731	0.133087
1261	0.737731	0.132898
1262	0.737731	0.132898
1263	0.737731	0.132898
1264	0.737731	0.132898
1265	0.735731	0.135985
1266	0.735731	0.135985
1267	0.735731	0.135985
1268	0.733731	0.135735
1269	0.733731	0.137039
1270	0.729731	0.135464
1271	0.727731	0.136098
1272	0.729731	0.137095
1273	0.731462	0.137628
1274	0.731462	0.137628
1275	0.727462	0.139853
1276	0.727462	0.136312
1277	0.727462	0.141391
1278	0.723462	0.141248
1279	0.725462	0.142275
1280	0.723462	0.144975
1281	0.723462	0.143475
1282	0.723462	0.143475
1283	0.723462	0.144975
1284	0.721194	0.143781
1285	0.719194	0.144555
1286	0.719194	0.144555
1287	0.719194	0.144555
1288	0.719462	0.144713
1289	0.719462	0.144713
1290	0.717462	0.143652
1291	0.717462	0.143652
1292	0.717462	0.143652
1293	0.717462	0.143652
1294	0.717462	0.143652
1295	0.717462	0.14576
1296	0.717194	0.145599
1297	0.717462	0.14576
1298	0.717462	0.14576
1299	0.717462	0.14576
1300	0.717462	0.14576
1301	0.717462	0.14576
1302	0.717462	0.14576
1303	0.717462	0.14576
1304	0.719462	0.14624
1305	0.717462	0.149077
1306	0.721462	0.14939

## Sheet: 50
Number of methylation markers	Average balanced accuracy	Standard deviation (sd)
1	0.934301	0.00710518
2	0.982742	0.00619435
3	0.986022	0.00479647
4	0.987688	0.00420993
5	0.987798	0.00431002
6	0.986935	0.00520945
7	0.986398	0.00588473
8	0.986828	0.00535573
9	0.987581	0.00564111
10	0.987796	0.00570144
11	0.985699	0.00580982
12	0.985054	0.00575166
13	0.986452	0.00566901
14	0.988495	0.00482834
15	0.988602	0.00472085
16	0.988441	0.00489537
17	0.989247	0.00467186
18	0.988118	0.0047684
19	0.987097	0.00512353
20	0.986505	0.00536234
21	0.986613	0.00538977
22	0.986882	0.00525539
23	0.986452	0.00561675
24	0.985753	0.00602931
25	0.985	0.00585156
26	0.986452	0.00548389
27	0.985753	0.00530037
28	0.98586	0.00511806
29	0.985591	0.00550536
30	0.986237	0.00511315
31	0.986082	0.00706352
32	0.986267	0.00610831
33	0.986183	0.00526576
34	0.986052	0.00536167
35	0.985437	0.00680119
36	0.985753	0.00585559
37	0.985753	0.00572828
38	0.986082	0.00762574
39	0.985222	0.00671762
40	0.985484	0.0053212
41	0.986505	0.00499202
42	0.987043	0.00517194
43	0.987802	0.0061022
44	0.985151	0.00888694
45	0.985951	0.00721563
46	0.986542	0.00757031
47	0.986166	0.00751096
48	0.985181	0.0105963
49	0.983641	0.0127394
50	0.984804	0.00928282
51	0.985305	0.00766369
52	0.985705	0.00636721
53	0.986159	0.00594143
54	0.985873	0.00883501
55	0.987097	0.00506563
56	0.986535	0.00555801
57	0.986804	0.00548574
58	0.987043	0.00496833
59	0.986566	0.00611971
60	0.986297	0.00632593
61	0.986297	0.00733857
62	0.986112	0.00782905
63	0.984781	0.0125385
64	0.985019	0.0110662
65	0.984989	0.00990811
66	0.984834	0.0126274
67	0.985312	0.00855324
68	0.985258	0.00862238
69	0.984381	0.0107882
70	0.985843	0.00759922
71	0.985389	0.00795526
72	0.984697	0.00841172
73	0.984744	0.00682894
74	0.985712	0.00662002
75	0.985604	0.00662736
76	0.985366	0.00655222
77	0.986404	0.00590926
78	0.986643	0.00550409
79	0.986643	0.00550409
80	0.986912	0.00539842
81	0.986935	0.00479677
82	0.986989	0.00474577
83	0.986559	0.00488783
84	0.986398	0.00487
85	0.985968	0.00495645
86	0.985968	0.0049266
87	0.986398	0.00480906
88	0.986452	0.00463892
89	0.98629	0.00461629
90	0.986398	0.00449194
91	0.986237	0.00469202
92	0.986022	0.00467186
93	0.985806	0.00476686
94	0.985484	0.00500707
95	0.985484	0.00515223
96	0.985484	0.00509466
97	0.985323	0.00510074
98	0.98543	0.00518334
99	0.985753	0.00483475
100	0.985753	0.00483475
101	0.985215	0.00507291
102	0.985269	0.0053001
103	0.985323	0.00540943
104	0.985215	0.00530037
105	0.985245	0.00563781
106	0.985245	0.00553218
107	0.985191	0.00552047
108	0.98546	0.00552672
109	0.985538	0.00514908
110	0.985538	0.00514908
111	0.98546	0.00571046
112	0.985645	0.00525455
113	0.98546	0.00571046
114	0.985622	0.00563759
115	0.985783	0.00535468
116	0.986052	0.00514953
117	0.985998	0.00515815
118	0.985998	0.00521502
119	0.985813	0.00577436
120	0.98552	0.00727403
121	0.985574	0.00729177
122	0.985305	0.00734051
123	0.985413	0.00747771
124	0.985413	0.00792429
125	0.985305	0.00792629
126	0.985359	0.00745922
127	0.985759	0.00622213
128	0.985813	0.00615607
129	0.986828	0.00483475
130	0.986482	0.0056611
131	0.986482	0.00543679
132	0.985974	0.00623327
133	0.985974	0.00611383
134	0.986189	0.00593539
135	0.985735	0.00779668
136	0.985574	0.00793711
137	0.985867	0.00640883
138	0.985897	0.00771853
139	0.986004	0.00772718
140	0.986112	0.00785613
141	0.985658	0.00814407
142	0.985819	0.00777529
143	0.985658	0.00816216
144	0.986142	0.0096231
145	0.986327	0.00750328
146	0.985927	0.00970944
147	0.985897	0.00745732
148	0.986058	0.00737198
149	0.984882	0.0117716
150	0.984935	0.0117605
151	0.984804	0.0143905
152	0.985097	0.0118133
153	0.985497	0.00937183
154	0.985181	0.0144124
155	0.984273	0.0194499
156	0.984649	0.0194386
157	0.984434	0.0194159
158	0.984542	0.0194048
159	0.984649	0.0194007
160	0.984488	0.019418
161	0.984327	0.0193883
162	0.984088	0.0198897
163	0.984166	0.0171833
164	0.984327	0.0175545
165	0.984834	0.0170586
166	0.984249	0.0182114
167	0.984434	0.0175681
168	0.984596	0.0172303
169	0.984781	0.0166934
170	0.984673	0.0167166
171	0.984727	0.0167486
172	0.984512	0.0167408
173	0.984942	0.0167712
174	0.984996	0.0167808
175	0.984757	0.01946
176	0.984757	0.01946
177	0.984757	0.0194676
178	0.985372	0.0167287
179	0.985348	0.0172838
180	0.984148	0.0197899
181	0.984656	0.0196696
182	0.984948	0.0195139
183	0.984602	0.0200567
184	0.984256	0.0201932
185	0.985002	0.0196567
186	0.985456	0.0195547
187	0.985695	0.0167841
188	0.985587	0.0167517
189	0.985533	0.0171241
190	0.986572	0.00971525
191	0.98668	0.0097145
192	0.985826	0.0148394
193	0.986572	0.00971525
194	0.985772	0.0124485
195	0.985718	0.012787
196	0.986065	0.0104206
197	0.985957	0.00929747
198	0.986649	0.00759312
199	0.986172	0.00929328
200	0.985318	0.0114453
201	0.985718	0.0111212
202	0.986011	0.010855
203	0.985718	0.0132567
204	0.985718	0.0132567
205	0.985372	0.0134588
206	0.985665	0.0126913
207	0.986626	0.00802281
208	0.98588	0.00960784
209	0.985718	0.0107293
210	0.986757	0.00771514
211	0.986411	0.00812109
212	0.986811	0.00774217
213	0.986757	0.00771514
214	0.986757	0.00771514
215	0.986757	0.00771514
216	0.985957	0.00856303
217	0.986703	0.00764917
218	0.986811	0.0077231
219	0.986811	0.00770398
220	0.986703	0.00770679
221	0.986918	0.00773784
222	0.987026	0.00777003
223	0.986918	0.0078137
224	0.986226	0.0084676
225	0.98628	0.00851301
226	0.98668	0.00818487
227	0.986387	0.00859246
228	0.986095	0.00898827
229	0.986148	0.00898274
230	0.986148	0.00898274
231	0.986148	0.00908071
232	0.986441	0.00881266
233	0.986495	0.00871327
234	0.98668	0.00840603
235	0.986333	0.00826967
236	0.985987	0.00871731
237	0.985295	0.00989845
238	0.985641	0.00959397
239	0.985587	0.00958087
240	0.985187	0.0114997
241	0.984333	0.0121563
242	0.984841	0.0123044
243	0.984095	0.0127357
244	0.983695	0.013053
245	0.983802	0.0130314
246	0.98391	0.0137988
247	0.984363	0.0136097
248	0.983856	0.0137614
249	0.983456	0.0143912
250	0.98311	0.0146283
251	0.982817	0.0132808
252	0.981325	0.0149004
253	0.981963	0.0133573
254	0.982417	0.014628
255	0.98151	0.0147446
256	0.983456	0.0132527
257	0.981963	0.0146741
258	0.982471	0.0146585
259	0.980871	0.0163916
260	0.981032	0.0156359
261	0.981378	0.0137979
262	0.980978	0.0142022
263	0.98034	0.0149632
264	0.978686	0.0177378
265	0.979086	0.0168185
266	0.980232	0.0160243
267	0.979886	0.0164121
268	0.980447	0.0164269
269	0.97994	0.0163809
270	0.980447	0.0157837
271	0.979886	0.0162062
272	0.980394	0.0159108
273	0.979247	0.01786
274	0.978794	0.0182196
275	0.979647	0.0180389
276	0.980047	0.0176874
277	0.978847	0.0198758
278	0.978555	0.0205307
279	0.979355	0.0189941
280	0.979809	0.0206112
281	0.979862	0.0206327
282	0.97797	0.0240535
283	0.97677	0.0241603
284	0.979224	0.0205633
285	0.97837	0.0232143
286	0.97797	0.023618
287	0.977916	0.0235948
288	0.977916	0.0235948
289	0.97797	0.0236367
290	0.97797	0.0236367
291	0.977862	0.0235527
292	0.976262	0.0241993
293	0.974716	0.0252548
294	0.976662	0.0239071
295	0.975462	0.0245111
296	0.976209	0.0238663
297	0.978501	0.0218982
298	0.977701	0.0228943
299	0.977701	0.0228943
300	0.978501	0.02277
301	0.978847	0.0229022
302	0.979355	0.0228991
303	0.976101	0.0238981
304	0.976901	0.0234421
305	0.97754	0.023053
306	0.97754	0.023053
307	0.97714	0.0233449
308	0.978394	0.0227661
309	0.978047	0.0226456
310	0.97914	0.0225819
311	0.979486	0.0225859
312	0.978794	0.023269
313	0.977701	0.0238483
314	0.978394	0.0237377
315	0.975647	0.0244827
316	0.977594	0.0244637
317	0.977432	0.0260989
318	0.97674	0.0238634
319	0.977194	0.0238154
320	0.976686	0.0234739
321	0.977725	0.0229452
322	0.978763	0.0224094
323	0.97831	0.0230221
324	0.97831	0.0230029
325	0.979295	0.0223349
326	0.978895	0.022401
327	0.979933	0.020335
328	0.980733	0.0195825
329	0.979533	0.0224786
330	0.980948	0.0216536
331	0.980495	0.0219802
332	0.980441	0.021952
333	0.980841	0.0217397
334	0.981802	0.0216474
335	0.981456	0.0216
336	0.982202	0.0216393
337	0.981348	0.0221346
338	0.981695	0.0220337
339	0.981802	0.0216912
340	0.981402	0.0217694
341	0.981456	0.0217353
342	0.981456	0.0217353
343	0.981802	0.0209078
344	0.981402	0.0217694
345	0.981456	0.0217586
346	0.981748	0.0208391
347	0.981802	0.0208694
348	0.981802	0.0208694
349	0.981456	0.0211778
350	0.980548	0.0220388
351	0.98111	0.0220356
352	0.980363	0.0219158
353	0.980417	0.021522
354	0.979617	0.0220982
355	0.980071	0.0221567
356	0.980471	0.0218163
357	0.980417	0.021784
358	0.980763	0.0218846
359	0.980763	0.0218111
360	0.980817	0.0218792
361	0.980363	0.0217854
362	0.980417	0.0218043
363	0.980471	0.0218231
364	0.980471	0.0218231
365	0.980871	0.0218969
366	0.980256	0.0264223
367	0.980071	0.02663
368	0.980471	0.02196
369	0.980871	0.0219835
370	0.980763	0.0210943
371	0.980017	0.0267387
372	0.980071	0.0267604
373	0.979725	0.0267212
374	0.980071	0.0267604
375	0.980817	0.0266548
376	0.980417	0.0265934
377	0.980471	0.0266033
378	0.980417	0.0267579
379	0.981217	0.0266277
380	0.981217	0.0266277
381	0.98111	0.0265833
382	0.980417	0.0268059
383	0.981056	0.0258146
384	0.980763	0.0264997
385	0.98071	0.0264848
386	0.980763	0.0265466
387	0.980817	0.0265255
388	0.980471	0.0266982
389	0.980471	0.0267802
390	0.980471	0.0267802
391	0.980525	0.0268009
392	0.979778	0.0265979
393	0.980232	0.0267315
394	0.98034	0.0267793
395	0.979594	0.0269171
396	0.978847	0.0270574
397	0.978209	0.0279323
398	0.978209	0.0279323
399	0.978901	0.0270757
400	0.979009	0.0267517
401	0.978316	0.027592
402	0.978555	0.0272789
403	0.978209	0.0275482
404	0.979355	0.0269799
405	0.979062	0.0274184
406	0.97797	0.027595
407	0.97797	0.0277194
408	0.978262	0.0268449
409	0.977862	0.0270944
410	0.977862	0.0270944
411	0.978209	0.0270225
412	0.978209	0.0269233
413	0.977224	0.027272
414	0.976477	0.0280814
415	0.975785	0.0282593
416	0.977439	0.0273916
417	0.975785	0.0292676
418	0.974746	0.0300768
419	0.974692	0.0301523
420	0.974985	0.0297561
421	0.974131	0.0309458
422	0.974985	0.0300074
423	0.974824	0.029758
424	0.975224	0.0296321
425	0.97677	0.0285064
426	0.975916	0.0291652
427	0.976316	0.0289281
428	0.976424	0.0287702
429	0.976477	0.0287488
430	0.976585	0.0285551
431	0.976985	0.028667
432	0.977331	0.0287753
433	0.976585	0.0286547
434	0.976131	0.0294032
435	0.976477	0.0296517
436	0.976877	0.029724
437	0.975439	0.0306246
438	0.976239	0.0302712
439	0.974692	0.0303126
440	0.975492	0.0304964
441	0.975439	0.0305673
442	0.975785	0.028451
443	0.973439	0.0323467
444	0.973492	0.0315756
445	0.973039	0.0317356
446	0.973092	0.0317659
447	0.972639	0.0323498
448	0.971839	0.0332854
449	0.971892	0.0342824
450	0.970692	0.0333348
451	0.971546	0.0321902
452	0.970346	0.0327329
453	0.970346	0.0342747
454	0.972292	0.0321246
455	0.972292	0.0321246
456	0.970692	0.0343783
457	0.972692	0.0324289
458	0.972985	0.0331569
459	0.973039	0.0325993
460	0.971439	0.0325471
461	0.970746	0.0327351
462	0.970746	0.0329502
463	0.971146	0.0326664
464	0.971546	0.0300819
465	0.9708	0.0306295
466	0.971254	0.0311288
467	0.9712	0.0304725
468	0.971254	0.0304402
469	0.971761	0.0305716
470	0.972508	0.0305738
471	0.972854	0.0308292
472	0.972854	0.0308791
473	0.9732	0.0292397
474	0.972454	0.0301479
475	0.971654	0.031981
476	0.9728	0.0314072
477	0.972854	0.031067
478	0.9696	0.0350082
479	0.970746	0.0347371
480	0.970854	0.0330307
481	0.970854	0.032984
482	0.969415	0.0348698
483	0.970615	0.0317299
484	0.972161	0.0307498
485	0.971815	0.0305791
486	0.972669	0.0288884
487	0.970723	0.031225
488	0.971069	0.0306409
489	0.971123	0.0306854
490	0.971576	0.0324864
491	0.970776	0.0325685
492	0.971176	0.0326384
493	0.970723	0.0325396
494	0.971069	0.0325774
495	0.970669	0.0331937
496	0.971069	0.0325009
497	0.967976	0.036623
498	0.968484	0.038688
499	0.968645	0.0361373
500	0.968591	0.036108
501	0.96843	0.0385019
502	0.968376	0.0404899
503	0.968084	0.0403851
504	0.968884	0.0413454
505	0.968376	0.0433947
506	0.966884	0.0438176
507	0.964538	0.04387
508	0.965684	0.0411449
509	0.965791	0.041542
510	0.966191	0.0393348
511	0.965099	0.039824
512	0.964006	0.041743
513	0.965206	0.0412442
514	0.966353	0.039176
515	0.965738	0.0393181
516	0.964938	0.039801
517	0.964699	0.0401091
518	0.965045	0.0397613
519	0.965738	0.0393218
520	0.964245	0.042228
521	0.965045	0.0399429
522	0.964406	0.04041
523	0.964353	0.0418106
524	0.964806	0.0404566
525	0.962968	0.0421495
526	0.962675	0.0405771
527	0.961475	0.0438539
528	0.962329	0.0436102
529	0.961529	0.0441466
530	0.963368	0.041382
531	0.963183	0.0410107
532	0.961983	0.0415547
533	0.962275	0.0412608
534	0.962037	0.0417835
535	0.961744	0.0422171
536	0.960544	0.0427193
537	0.962144	0.0429324
538	0.961583	0.0433751
539	0.960675	0.0446743
540	0.960729	0.044178
541	0.960275	0.0439238
542	0.959875	0.0453695
543	0.959798	0.0437105
544	0.958252	0.0458688
545	0.957959	0.0463007
546	0.958359	0.0459629
547	0.958305	0.0445847
548	0.957667	0.045971
549	0.957613	0.0458494
550	0.956867	0.0451325
551	0.956574	0.045593
552	0.95532	0.0466116
553	0.954867	0.0480147
554	0.95412	0.0479522
555	0.952628	0.0489534
556	0.952097	0.048406
557	0.950951	0.049272
558	0.950735	0.0491711
559	0.951589	0.0489838
560	0.949643	0.051861
561	0.949243	0.051468
562	0.948604	0.052447
563	0.948312	0.0528893
564	0.950151	0.0509781
565	0.949112	0.0517783
566	0.948312	0.0513374
567	0.944258	0.0568565
568	0.941512	0.0595115
569	0.940366	0.0603019
570	0.942073	0.0582817
571	0.942366	0.0563683
572	0.939619	0.060129
573	0.938527	0.0613022
574	0.939619	0.0595226
575	0.937327	0.0629714
576	0.938019	0.0621361
577	0.937673	0.0625711
578	0.936927	0.0641094
579	0.935834	0.0651117
580	0.937034	0.0635594
581	0.935088	0.0645586
582	0.932742	0.0649365
583	0.932234	0.0650933
584	0.932288	0.0660687
585	0.931888	0.0675152
586	0.930742	0.0677188
587	0.929942	0.067458
588	0.931542	0.0669941
589	0.931196	0.0673452
590	0.932796	0.0665793
591	0.933196	0.0664477
592	0.933996	0.0664794
593	0.932449	0.0668716
594	0.932049	0.0666898
595	0.932449	0.0668384
596	0.931942	0.0671381
597	0.933088	0.0663572
598	0.930634	0.0667075
599	0.930688	0.0664006
600	0.930634	0.0664788
601	0.931142	0.0657408
602	0.931996	0.0659375
603	0.931649	0.0658838
604	0.932288	0.0654425
605	0.932342	0.0654623
606	0.932049	0.065667
607	0.930157	0.0677011
608	0.929465	0.0672411
609	0.930665	0.0670722
610	0.92808	0.0682898
611	0.92688	0.0691403
612	0.92768	0.0686668
613	0.926426	0.0697054
614	0.926426	0.0689445
615	0.927172	0.0691891
616	0.929065	0.0687794
617	0.927226	0.0703479
618	0.92688	0.0687256
619	0.92728	0.0693025
620	0.926426	0.0688398
621	0.92648	0.0687861
622	0.923572	0.0714645
623	0.923972	0.070896
624	0.922587	0.0719735
625	0.922933	0.0716105
626	0.921733	0.0712284
627	0.92208	0.0720177
628	0.921041	0.0732589
629	0.921495	0.0724051
630	0.922695	0.0714863
631	0.921202	0.0719618
632	0.923095	0.0710112
633	0.920802	0.0723634
634	0.921602	0.071404
635	0.918856	0.0727774
636	0.920056	0.0723474
637	0.920617	0.0738673
638	0.92171	0.0719561
639	0.91891	0.0732031
640	0.920217	0.0728296
641	0.92131	0.0715452
642	0.92051	0.071958
643	0.91931	0.0719235
644	0.917763	0.0718118
645	0.918217	0.0718306
646	0.916563	0.0715705
647	0.915925	0.0715951
648	0.913978	0.0725506
649	0.914671	0.0724799
650	0.914671	0.0724345
651	0.913071	0.0733951
652	0.913178	0.0730803
653	0.911286	0.0743952
654	0.910886	0.0735733
655	0.912886	0.0726858
656	0.913686	0.0716305
657	0.913978	0.0714712
658	0.91254	0.0728609
659	0.912032	0.0717127
660	0.910725	0.0724758
661	0.908594	0.0738018
662	0.908247	0.0721725
663	0.905901	0.0738929
664	0.907047	0.0744545
665	0.906247	0.0748699
666	0.906247	0.075075
667	0.904809	0.0759408
668	0.907155	0.0754147
669	0.909101	0.0739678
670	0.907155	0.0753414
671	0.905609	0.0747215
672	0.905901	0.0764409
673	0.905209	0.0750466
674	0.904116	0.0755184
675	0.905609	0.0749689
676	0.90177	0.0776127
677	0.899424	0.0809038
678	0.899024	0.0814799
679	0.899024	0.0811518
680	0.899424	0.0817228
681	0.899131	0.0820408
682	0.897531	0.083722
683	0.895931	0.0851867
684	0.894331	0.0855531
685	0.892092	0.0855513
686	0.891185	0.0860881
687	0.891639	0.0853223
688	0.891292	0.0867481
689	0.891239	0.0858701
690	0.891346	0.0865356
691	0.8922	0.084234
692	0.890708	0.0847677
693	0.889108	0.0858315
694	0.888708	0.0866346
695	0.887161	0.0870346
696	0.885161	0.089456
697	0.885161	0.091572
698	0.885561	0.0912355
699	0.884361	0.0907553
700	0.883961	0.091446
701	0.883908	0.091382
702	0.883669	0.0916781
703	0.881723	0.0935944
704	0.881776	0.0930087
705	0.88063	0.0921737
706	0.87943	0.0920343
707	0.881723	0.0912038
708	0.880176	0.0921389
709	0.880176	0.0917838
710	0.879376	0.0926654
711	0.879776	0.0923703
712	0.878176	0.0919807
713	0.87383	0.0947495
714	0.873776	0.0946834
715	0.87543	0.0942659
716	0.87503	0.0956409
717	0.87623	0.095083
718	0.875884	0.0952639
719	0.875938	0.0942533
720	0.875138	0.0944226
721	0.874338	0.094608
722	0.874338	0.0954932
723	0.869645	0.0982334
724	0.867699	0.0973604
725	0.868899	0.0965432
726	0.870099	0.0973513
727	0.868499	0.0986117
728	0.869699	0.0980306
729	0.870099	0.0979589
730	0.869753	0.0975572
731	0.868953	0.0963274
732	0.871353	0.0962176
733	0.870499	0.0970608
734	0.869699	0.0975649
735	0.872499	0.0944251
736	0.869753	0.0967216
737	0.86866	0.097103
738	0.868606	0.0972718
739	0.87026	0.0952118
740	0.872099	0.0942585
741	0.875538	0.09094
742	0.875884	0.0907328
743	0.875138	0.0914355
744	0.876338	0.0904157
745	0.877645	0.0901596
746	0.877645	0.0914991
747	0.876899	0.0915528
748	0.877699	0.0898497
749	0.878499	0.0907916
750	0.877753	0.0918018
751	0.875353	0.0907392
752	0.875353	0.0917956
753	0.874953	0.0931713
754	0.877645	0.0913929
755	0.878284	0.0912822
756	0.876791	0.0909448
757	0.880391	0.0896181
758	0.879645	0.0907302
759	0.879884	0.0898441
760	0.878791	0.0899499
761	0.878045	0.0908268
762	0.879538	0.0886497
763	0.879591	0.0905192
764	0.881991	0.0878324
765	0.881245	0.0888938
766	0.880499	0.087779
767	0.881353	0.0866566
768	0.880153	0.0849511
769	0.878206	0.0863155
770	0.879991	0.0871032
771	0.879245	0.0867685
772	0.878445	0.0897007
773	0.877353	0.0900573
774	0.880045	0.0861015
775	0.880499	0.086198
776	0.878953	0.0871503
777	0.87746	0.0863752
778	0.877622	0.0867388
779	0.878075	0.0864123
780	0.875622	0.0892508
781	0.876768	0.0879353
782	0.876475	0.0890508
783	0.871729	0.0913267
784	0.870929	0.0915411
785	0.870183	0.0924027
786	0.868983	0.0942342
787	0.867329	0.0945538
788	0.866929	0.0950811
789	0.862983	0.0972034
790	0.861837	0.0964959
791	0.861837	0.0973382
792	0.858637	0.0976536
793	0.858237	0.0982497
794	0.858637	0.0987121
795	0.860237	0.0967555
796	0.85989	0.0971485
797	0.860637	0.0968072
798	0.85869	0.0978961
799	0.85829	0.098026
800	0.859037	0.0966193
801	0.861037	0.0951169
802	0.858983	0.0968466
803	0.857837	0.098056
804	0.857837	0.0978893
805	0.85629	0.0988135
806	0.857437	0.0969609
807	0.859037	0.0961338
808	0.857837	0.0945013
809	0.853944	0.0960617
810	0.85589	0.0967662
811	0.85589	0.0970303
812	0.85989	0.0968878
813	0.85829	0.0961453
814	0.857944	0.0952667
815	0.855198	0.0968054
816	0.856344	0.0965373
817	0.855544	0.0963319
818	0.854398	0.0970125
819	0.85589	0.0957124
820	0.85509	0.0957821
821	0.852798	0.0970681
822	0.853305	0.0954556
823	0.852452	0.0956309
824	0.852105	0.09572
825	0.850559	0.096371
826	0.848613	0.0978501
827	0.84792	0.0987989
828	0.848667	0.098669
829	0.84832	0.0990321
830	0.84792	0.0997212
831	0.847574	0.0996992
832	0.846428	0.101487
833	0.849574	0.0969506
834	0.85192	0.0949474
835	0.849067	0.0984317
836	0.851867	0.0968019
837	0.853759	0.0957983
838	0.85232	0.096628
839	0.851574	0.0966205
840	0.849974	0.0977226
841	0.850774	0.0972508
842	0.850774	0.097128
843	0.852828	0.097446
844	0.852428	0.0974665
845	0.851282	0.0973728
846	0.849735	0.0978363
847	0.849951	0.0977521
848	0.848458	0.0982063
849	0.847473	0.0976519
850	0.845873	0.0984242
851	0.845873	0.0979141
852	0.846273	0.0976464
853	0.846619	0.0980555
854	0.845873	0.0981897
855	0.845127	0.0991049
856	0.844781	0.0994128
857	0.845181	0.0991869
858	0.845527	0.0995383
859	0.844273	0.0976647
860	0.845073	0.0970273
861	0.843819	0.096894
862	0.845073	0.0969141
863	0.845473	0.0976553
864	0.845473	0.0970506
865	0.845927	0.0972941
866	0.844381	0.0984112
867	0.841127	0.100643
868	0.841527	0.101603
869	0.842327	0.0999295
870	0.841527	0.100434
871	0.840034	0.101761
872	0.842781	0.10127
873	0.841927	0.102436
874	0.843127	0.100201
875	0.839981	0.100687
876	0.837181	0.101427
877	0.838034	0.102772
878	0.836781	0.102358
879	0.835581	0.104149
880	0.832781	0.104024
881	0.832381	0.107845
882	0.828034	0.109051
883	0.831634	0.106087
884	0.830942	0.105746
885	0.829742	0.108096
886	0.830942	0.106774
887	0.828888	0.108237
888	0.829742	0.108807
889	0.827049	0.109854
890	0.828596	0.108717
891	0.828996	0.108741
892	0.829049	0.109409
893	0.832142	0.108916
894	0.829342	0.109583
895	0.831342	0.110491
896	0.832596	0.109934
897	0.831503	0.108564
898	0.830488	0.109625
899	0.830196	0.110622
900	0.828942	0.112036
901	0.829103	0.111967
902	0.829049	0.112258
903	0.828011	0.1121
904	0.828411	0.112378
905	0.828357	0.112962
906	0.829503	0.113853
907	0.831503	0.112527
908	0.828357	0.112486
909	0.826757	0.116154
910	0.824757	0.118465
911	0.827557	0.116786
912	0.825157	0.118927
913	0.824757	0.118901
914	0.823157	0.118511
915	0.824357	0.119517
916	0.826757	0.119366
917	0.824357	0.118969
918	0.820757	0.12135
919	0.821557	0.120135
920	0.824411	0.117815
921	0.826011	0.117576
922	0.822811	0.117597
923	0.822411	0.117849
924	0.821211	0.119357
925	0.821611	0.120235
926	0.820011	0.120825
927	0.820811	0.120017
928	0.820411	0.121078
929	0.822811	0.118918
930	0.822411	0.119373
931	0.822411	0.119099
932	0.822011	0.117799
933	0.823611	0.118267
934	0.823611	0.118405
935	0.821211	0.119785
936	0.821211	0.119639
937	0.822411	0.119099
938	0.821957	0.117842
939	0.818811	0.119744
940	0.819157	0.122099
941	0.817611	0.121654
942	0.822411	0.12159
943	0.821611	0.119277
944	0.819557	0.120208
945	0.820011	0.121229
946	0.815611	0.124089
947	0.818811	0.122986
948	0.817611	0.119933
949	0.815611	0.120809
950	0.816811	0.119172
951	0.815211	0.120828
952	0.816811	0.119728
953	0.814065	0.122406
954	0.814811	0.121142
955	0.818011	0.119925
956	0.817211	0.120695
957	0.821211	0.117422
958	0.820357	0.118248
959	0.819611	0.118604
960	0.820811	0.117789
961	0.820357	0.120106
962	0.821103	0.119223
963	0.821103	0.119429
964	0.823849	0.118357
965	0.822303	0.118376
966	0.821557	0.117421
967	0.820357	0.119191
968	0.819557	0.118788
969	0.820357	0.118246
970	0.822357	0.11651
971	0.820357	0.118641
972	0.820757	0.11696
973	0.822596	0.118254
974	0.824196	0.116101
975	0.823396	0.115663
976	0.822649	0.116923
977	0.821049	0.119024
978	0.819157	0.12121
979	0.822703	0.119125
980	0.822357	0.117681
981	0.822065	0.117547
982	0.820518	0.119265
983	0.819265	0.121012
984	0.820118	0.119505
985	0.823318	0.117709
986	0.822518	0.119382
987	0.820118	0.122063
988	0.819718	0.121318
989	0.818626	0.12094
990	0.818172	0.121021
991	0.816226	0.122756
992	0.819318	0.120804
993	0.816572	0.119861
994	0.818172	0.119956
995	0.818972	0.119693
996	0.818172	0.120643
997	0.815372	0.120705
998	0.817718	0.120041
999	0.817718	0.119896
1000	0.817372	0.118618
1001	0.815265	0.119738
1002	0.814065	0.121478
1003	0.814518	0.121567
1004	0.814172	0.121964
1005	0.813772	0.121889
1006	0.814572	0.121262
1007	0.815372	0.121042
1008	0.815026	0.121744
1009	0.815826	0.120765
1010	0.816118	0.120382
1011	0.815372	0.12111
1012	0.815665	0.123511
1013	0.815957	0.124417
1014	0.816172	0.125325
1015	0.813026	0.126149
1016	0.809826	0.126173
1017	0.810626	0.125969
1018	0.80948	0.125598
1019	0.81068	0.125644
1020	0.813372	0.12274
1021	0.815026	0.122149
1022	0.81388	0.122997
1023	0.812626	0.122858
1024	0.813426	0.122971
1025	0.816226	0.123097
1026	0.81628	0.122639
1027	0.81548	0.121627
1028	0.815426	0.122054
1029	0.814172	0.122113
1030	0.811826	0.122891
1031	0.811026	0.123629
1032	0.810226	0.124341
1033	0.811772	0.1216
1034	0.812172	0.121928
1035	0.810172	0.123808
1036	0.810226	0.12369
1037	0.809026	0.125065
1038	0.805587	0.128266
1039	0.805933	0.126797
1040	0.805533	0.127233
1041	0.808333	0.124906
1042	0.80828	0.125283
1043	0.809133	0.125045
1044	0.806733	0.125405
1045	0.802733	0.128341
1046	0.801187	0.128514
1047	0.799187	0.128511
1048	0.801587	0.128287
1049	0.799187	0.128946
1050	0.800787	0.12843
1051	0.801987	0.128377
1052	0.803187	0.127491
1053	0.802733	0.12784
1054	0.803133	0.127415
1055	0.802441	0.125842
1056	0.804041	0.125774
1057	0.802387	0.126611
1058	0.805987	0.124741
1059	0.806733	0.124573
1060	0.804441	0.125945
1061	0.804441	0.125966
1062	0.803987	0.125532
1063	0.804787	0.125112
1064	0.800495	0.130628
1065	0.799695	0.130941
1066	0.802095	0.129162
1067	0.799348	0.131277
1068	0.797802	0.131776
1069	0.800148	0.130217
1070	0.799348	0.131277
1071	0.799348	0.131718
1072	0.799241	0.130062
1073	0.797348	0.131633
1074	0.796495	0.132105
1075	0.794095	0.133632
1076	0.793695	0.133016
1077	0.790895	0.133945
1078	0.793241	0.133102
1079	0.795133	0.131828
1080	0.795133	0.133061
1081	0.792333	0.134742
1082	0.792333	0.13437
1083	0.79268	0.134835
1084	0.790095	0.134432
1085	0.787348	0.135969
1086	0.786095	0.135944
1087	0.786148	0.135054
1088	0.788041	0.135716
1089	0.790387	0.133781
1090	0.789187	0.134119
1091	0.79228	0.131797
1092	0.790441	0.132882
1093	0.791695	0.132867
1094	0.790495	0.132395
1095	0.792041	0.130684
1096	0.791295	0.131647
1097	0.790495	0.131351
1098	0.789802	0.131022
1099	0.792095	0.131003
1100	0.790895	0.130489
1101	0.793241	0.129044
1102	0.795241	0.129103
1103	0.794041	0.129669
1104	0.793748	0.129586
1105	0.794495	0.129332
1106	0.794148	0.128858
1107	0.794095	0.129779
1108	0.794441	0.129134
1109	0.794841	0.12825
1110	0.793533	0.129083
1111	0.79428	0.128173
1112	0.793133	0.128604
1113	0.79308	0.128288
1114	0.79588	0.126642
1115	0.79588	0.126642
1116	0.796333	0.127532
1117	0.797933	0.126734
1118	0.798787	0.126764
1119	0.797987	0.128663
1120	0.797241	0.12949
1121	0.797641	0.128335
1122	0.797241	0.126527
1123	0.796095	0.126648
1124	0.798095	0.127617
1125	0.797695	0.127634
1126	0.795695	0.127366
1127	0.797695	0.126671
1128	0.799241	0.127433
1129	0.799641	0.128508
1130	0.796787	0.127328
1131	0.796041	0.126619
1132	0.796441	0.128019
1133	0.796841	0.128206
1134	0.797187	0.128628
1135	0.796387	0.129115
1136	0.795187	0.131487
1137	0.794041	0.133032
1138	0.792441	0.133806
1139	0.791241	0.133839
1140	0.791295	0.133773
1141	0.791695	0.134915
1142	0.794095	0.131366
1143	0.792841	0.13214
1144	0.792441	0.131963
1145	0.793241	0.131635
1146	0.793295	0.131203
1147	0.792095	0.132281
1148	0.791695	0.130619
1149	0.790841	0.130052
1150	0.789641	0.131125
1151	0.792041	0.130351
1152	0.790841	0.131673
1153	0.789641	0.131187
1154	0.791348	0.132532
1155	0.790148	0.132177
1156	0.791748	0.131608
1157	0.790495	0.133169
1158	0.789348	0.132069
1159	0.787695	0.132744
1160	0.788495	0.133223
1161	0.790895	0.130442
1162	0.792895	0.128419
1163	0.792895	0.129036
1164	0.791348	0.130212
1165	0.790948	0.130466
1166	0.788948	0.130152
1167	0.786948	0.131758
1168	0.784148	0.133464
1169	0.782948	0.134198
1170	0.782548	0.135085
1171	0.782148	0.135046
1172	0.782495	0.134687
1173	0.782895	0.135072
1174	0.784095	0.133367
1175	0.783695	0.133104
1176	0.781695	0.132824
1177	0.779695	0.134044
1178	0.780895	0.136121
1179	0.783295	0.134394
1180	0.782095	0.135408
1181	0.782095	0.135529
1182	0.780495	0.138751
1183	0.778095	0.137172
1184	0.778095	0.138997
1185	0.777295	0.138631
1186	0.776895	0.13807
1187	0.774095	0.136874
1188	0.777295	0.136578
1189	0.780148	0.135132
1190	0.779748	0.135644
1191	0.780895	0.135114
1192	0.780148	0.135011
1193	0.780548	0.135748
1194	0.776548	0.13775
1195	0.775748	0.139552
1196	0.776148	0.138949
1197	0.777348	0.138064
1198	0.778148	0.137825
1199	0.775402	0.138772
1200	0.774656	0.137993
1201	0.775856	0.138014
1202	0.775856	0.137836
1203	0.777456	0.137334
1204	0.777456	0.137986
1205	0.775856	0.139301
1206	0.777856	0.140934
1207	0.777056	0.142425
1208	0.776256	0.141658
1209	0.775856	0.142595
1210	0.777056	0.143023
1211	0.773456	0.144577
1212	0.771856	0.146625
1213	0.770256	0.146254
1214	0.771456	0.147351
1215	0.76991	0.146666
1216	0.76871	0.148265
1217	0.76711	0.148077
1218	0.76751	0.149066
1219	0.76591	0.149849
1220	0.76511	0.149988
1221	0.76351	0.151443
1222	0.76271	0.152105
1223	0.76311	0.151163
1224	0.76071	0.152911
1225	0.76071	0.152484
1226	0.76151	0.151995
1227	0.75991	0.152164
1228	0.75871	0.153201
1229	0.75991	0.152646
1230	0.76031	0.153943
1231	0.75951	0.153996
1232	0.75911	0.154859
1233	0.75871	0.154837
1234	0.75871	0.154837
1235	0.75671	0.156629
1236	0.75671	0.15616
1237	0.75711	0.155985
1238	0.75591	0.15605
1239	0.75591	0.155232
1240	0.75871	0.156574
1241	0.75791	0.156864
1242	0.75831	0.157725
1243	0.75991	0.1568
1244	0.76031	0.156774
1245	0.75751	0.159208
1246	0.75631	0.160028
1247	0.75511	0.160428
1248	0.75271	0.160793
1249	0.75191	0.16121
1250	0.75551	0.159854
1251	0.75551	0.160713
1252	0.75751	0.159099
1253	0.75551	0.160866
1254	0.75711	0.160191
1255	0.75751	0.160325
1256	0.759002	0.159488
1257	0.762202	0.159952
1258	0.761402	0.159566
1259	0.758602	0.160676
1260	0.755402	0.161578
1261	0.757002	0.161009
1262	0.756202	0.161454
1263	0.756202	0.160708
1264	0.760202	0.161516
1265	0.757402	0.161837
1266	0.757402	0.161887
1267	0.755802	0.161028
1268	0.754602	0.161573
1269	0.754095	0.16131
1270	0.754495	0.161161
1271	0.752895	0.16085
1272	0.752548	0.160584
1273	0.752202	0.16014
1274	0.752256	0.160329
1275	0.750656	0.16075
1276	0.749856	0.161107
1277	0.749856	0.161909
1278	0.748656	0.16245
1279	0.749056	0.163498
1280	0.749856	0.164347
1281	0.749456	0.163563
1282	0.74991	0.163544
1283	0.74871	0.163045
1284	0.747456	0.163122
1285	0.747802	0.164133
1286	0.746602	0.164608
1287	0.745456	0.164305
1288	0.743617	0.164383
1289	0.742471	0.163883
1290	0.742471	0.163989
1291	0.745617	0.165224
1292	0.743617	0.164355
1293	0.74311	0.165379
1294	0.743617	0.164626
1295	0.744656	0.166383
1296	0.743056	0.166925
1297	0.743456	0.166254
1298	0.743456	0.167646
1299	0.74151	0.166978
1300	0.742202	0.167764
1301	0.742602	0.167454
1302	0.743002	0.167605
1303	0.741002	0.167945
1304	0.741002	0.16791
1305	0.742202	0.168631
1306	0.744602	0.16872

## Sheet: 100
Number of methylation markers	Average balanced accuracy	Standard deviation (sd)
1	0.933817	0.00703256
2	0.983145	0.00533347
3	0.986694	0.00468535
4	0.988441	0.00415924
5	0.99035	0.00400231
6	0.987634	0.00469508
7	0.98707	0.00523457
8	0.987392	0.0047828
9	0.987823	0.00500299
10	0.988118	0.00501356
11	0.986129	0.00506483
12	0.985403	0.00531153
13	0.986694	0.00531318
14	0.988844	0.00468535
15	0.988656	0.00479629
16	0.988414	0.00509322
17	0.989481	0.00688014
18	0.988468	0.00457372
19	0.987177	0.00519481
20	0.98664	0.00518919
21	0.986532	0.00514739
22	0.986935	0.00509787
23	0.986237	0.00542069
24	0.985806	0.0057703
25	0.985	0.00563073
26	0.986344	0.00530362
27	0.985699	0.0051811
28	0.98586	0.00516332
29	0.985111	0.00607798
30	0.985341	0.00721273
31	0.985494	0.00913307
32	0.985078	0.01192
33	0.98538	0.00594303
34	0.985383	0.00707203
35	0.984675	0.0103413
36	0.984845	0.00871664
37	0.984699	0.0100435
38	0.984452	0.0159146
39	0.984487	0.0102871
40	0.984884	0.00716553
41	0.985663	0.00691723
42	0.986055	0.0084795
43	0.98688	0.0104567
44	0.985351	0.00985154
45	0.985458	0.00979834
46	0.984992	0.0119409
47	0.985124	0.0107104
48	0.984819	0.0119063
49	0.983518	0.0151906
50	0.983855	0.0135376
51	0.984771	0.00953261
52	0.985263	0.00759531
53	0.985986	0.0063867
54	0.985831	0.00796701
55	0.98687	0.00497627
56	0.986201	0.00617029
57	0.986535	0.00522528
58	0.986494	0.00508708
59	0.985924	0.00781975
60	0.986082	0.00652098
61	0.986028	0.00709499
62	0.985655	0.0084732
63	0.985031	0.0109022
64	0.985204	0.0102051
65	0.984867	0.00951551
66	0.985192	0.0110352
67	0.98567	0.00724422
68	0.98587	0.00705998
69	0.985392	0.00860852
70	0.985962	0.0066742
71	0.985601	0.00686133
72	0.985535	0.00704397
73	0.985275	0.00593274
74	0.986016	0.00589845
75	0.985801	0.00589925
76	0.985416	0.00609935
77	0.986482	0.00531397
78	0.986267	0.00541533
79	0.986267	0.00537474
80	0.986509	0.0052181
81	0.986559	0.00472607
82	0.986478	0.00471765
83	0.986371	0.00466787
84	0.986237	0.00460529
85	0.985914	0.00478928
86	0.985968	0.00475041
87	0.986263	0.00466224
88	0.986425	0.00462262
89	0.986371	0.00465221
90	0.986237	0.00457348
91	0.986156	0.00476261
92	0.985995	0.00473062
93	0.985753	0.00482542
94	0.985591	0.00494524
95	0.98543	0.00499898
96	0.985538	0.00493431
97	0.985323	0.00500248
98	0.985376	0.0049864
99	0.985565	0.00487291
100	0.985565	0.00485791
101	0.985134	0.0048998
102	0.985188	0.00501814
103	0.985188	0.00513319
104	0.985054	0.00510216
105	0.985338	0.00534793
106	0.985472	0.00519067
107	0.985299	0.00547115
108	0.985499	0.00513268
109	0.985565	0.00496197
110	0.985511	0.00502395
111	0.985714	0.0053258
112	0.985672	0.00501174
113	0.985633	0.00525004
114	0.985848	0.00519406
115	0.985956	0.00502227
116	0.985944	0.00513206
117	0.986025	0.00511984
118	0.985971	0.00528239
119	0.985986	0.00548305
120	0.985894	0.00622985
121	0.985694	0.00648382
122	0.985652	0.00635589
123	0.985452	0.00671212
124	0.985532	0.00692632
125	0.985532	0.00690521
126	0.985559	0.0065977
127	0.985678	0.00600585
128	0.985705	0.00609347
129	0.98632	0.00532285
130	0.986201	0.00568983
131	0.98632	0.00521983
132	0.98584	0.00595441
133	0.986001	0.00582334
134	0.986135	0.00574018
135	0.985628	0.00753162
136	0.985774	0.00687441
137	0.985867	0.00602463
138	0.985535	0.00749924
139	0.985697	0.00752939
140	0.985804	0.00815699
141	0.985577	0.00830782
142	0.986046	0.00748882
143	0.985912	0.00768832
144	0.986381	0.00775897
145	0.986619	0.00626467
146	0.986419	0.00766706
147	0.986431	0.00631586
148	0.986431	0.00631586
149	0.986043	0.00895815
150	0.986016	0.00896062
151	0.985939	0.0107787
152	0.986058	0.00907426
153	0.986204	0.00756532
154	0.986208	0.0107676
155	0.985915	0.0141783
156	0.986157	0.0141235
157	0.985969	0.0141475
158	0.985996	0.0141357
159	0.986103	0.0141345
160	0.985915	0.0141348
161	0.985781	0.0141461
162	0.985542	0.0145579
163	0.985673	0.0126502
164	0.985888	0.0128535
165	0.986196	0.0124968
166	0.985584	0.0138207
167	0.985515	0.0133949
168	0.985623	0.0131742
169	0.986115	0.0122838
170	0.986061	0.0123055
171	0.986061	0.0123318
172	0.9859	0.0123596
173	0.986223	0.0123314
174	0.986276	0.0123268
175	0.985957	0.0142661
176	0.986011	0.0142785
177	0.986011	0.0142836
178	0.986345	0.0124122
179	0.986133	0.0128152
180	0.985441	0.014895
181	0.985695	0.0148105
182	0.986041	0.0146755
183	0.985468	0.0150965
184	0.985575	0.015188
185	0.985948	0.0148117
186	0.986202	0.0147349
187	0.986441	0.0129073
188	0.98636	0.0128695
189	0.986333	0.0131115
190	0.986826	0.00851053
191	0.98696	0.00857784
192	0.986253	0.0116568
193	0.986599	0.00858174
194	0.986226	0.0101934
195	0.986199	0.0104139
196	0.986399	0.00901991
197	0.986318	0.0083876
198	0.987038	0.0065018
199	0.986826	0.00751633
200	0.986026	0.00965057
201	0.986199	0.00945877
202	0.986372	0.00931035
203	0.986653	0.0101755
204	0.98628	0.0107609
205	0.98608	0.0109037
206	0.986226	0.0103942
207	0.98676	0.00778302
208	0.986414	0.00859861
209	0.98628	0.00924667
210	0.986745	0.00757623
211	0.986599	0.00778966
212	0.986799	0.00759395
213	0.986745	0.00756659
214	0.986718	0.00755273
215	0.986718	0.00755273
216	0.986318	0.00800033
217	0.986691	0.00752905
218	0.986772	0.0075707
219	0.986799	0.00756506
220	0.986718	0.00756238
221	0.986799	0.00756506
222	0.986906	0.00758975
223	0.986853	0.00770125
224	0.98656	0.0079914
225	0.986641	0.00805919
226	0.986841	0.00788246
227	0.986722	0.00807551
228	0.986348	0.00837692
229	0.986656	0.00824524
230	0.986456	0.00840505
231	0.986229	0.0090569
232	0.986575	0.00838954
233	0.986429	0.00891753
234	0.986668	0.00818416
235	0.986722	0.00800397
236	0.986348	0.00835564
237	0.985856	0.00948904
238	0.986229	0.00883761
239	0.986175	0.00880231
240	0.985948	0.00989038
241	0.985522	0.0103126
242	0.985775	0.0103518
243	0.985202	0.0110811
244	0.985229	0.0108815
245	0.98511	0.0109713
246	0.985163	0.0114202
247	0.985417	0.0112902
248	0.98519	0.0114075
249	0.985217	0.0117315
250	0.984952	0.0119663
251	0.984805	0.0112287
252	0.983459	0.0127428
253	0.984152	0.0116466
254	0.984205	0.0126234
255	0.983698	0.0128187
256	0.984417	0.0122683
257	0.983871	0.0127382
258	0.984325	0.012614
259	0.983232	0.0138556
260	0.98334	0.0133763
261	0.983513	0.0125412
262	0.98294	0.0131675
263	0.981901	0.0146149
264	0.98102	0.0163391
265	0.980847	0.0165926
266	0.981794	0.015299
267	0.981674	0.0154505
268	0.981609	0.0160418
269	0.981355	0.015562
270	0.981235	0.0162274
271	0.981755	0.0159107
272	0.981982	0.0148659
273	0.981209	0.0163586
274	0.980382	0.0177467
275	0.980835	0.0175522
276	0.981209	0.0171767
277	0.981062	0.0178407
278	0.98057	0.0191855
279	0.981197	0.0178184
280	0.980597	0.019049
281	0.980797	0.0189865
282	0.979531	0.0212886
283	0.978531	0.0215373
284	0.981277	0.0189837
285	0.980624	0.0205588
286	0.980451	0.0205577
287	0.980597	0.0205292
288	0.980904	0.0202961
289	0.980758	0.0206633
290	0.980585	0.0210187
291	0.980077	0.0212667
292	0.979277	0.0215623
293	0.978104	0.0223251
294	0.978597	0.021793
295	0.977824	0.02167
296	0.978462	0.0212582
297	0.980928	0.0186341
298	0.980555	0.0191331
299	0.980728	0.0191779
300	0.981501	0.0185941
301	0.981128	0.0187428
302	0.981209	0.0193246
303	0.979035	0.0204971
304	0.979301	0.0202551
305	0.97974	0.0195775
306	0.97962	0.0197841
307	0.97974	0.0193968
308	0.98062	0.0190877
309	0.98082	0.0188879
310	0.981367	0.0187054
311	0.981886	0.0183179
312	0.98094	0.0193933
313	0.980128	0.0205228
314	0.980594	0.0204067
315	0.978274	0.0216471
316	0.979447	0.0216449
317	0.979486	0.0226426
318	0.978994	0.021425
319	0.97922	0.0214449
320	0.978967	0.0212139
321	0.980032	0.0200297
322	0.980552	0.0197367
323	0.980444	0.0201057
324	0.980444	0.0200984
325	0.980763	0.0201256
326	0.98051	0.0200643
327	0.981922	0.0167409
328	0.982122	0.0164021
329	0.981322	0.0190252
330	0.982229	0.0182682
331	0.981802	0.0186946
332	0.981775	0.0186801
333	0.982056	0.0185517
334	0.982737	0.0182449
335	0.982017	0.0190139
336	0.982417	0.0191741
337	0.982163	0.0188837
338	0.982363	0.0188187
339	0.982244	0.019222
340	0.982017	0.0192799
341	0.982217	0.01866
342	0.982071	0.0192401
343	0.982471	0.01822
344	0.982125	0.019296
345	0.982352	0.0187337
346	0.982363	0.0181494
347	0.982563	0.0179799
348	0.98259	0.0178007
349	0.982217	0.0183479
350	0.98211	0.0179204
351	0.982044	0.0184154
352	0.981844	0.0182504
353	0.981871	0.0180147
354	0.981471	0.0186406
355	0.981352	0.018842
356	0.981378	0.0189293
357	0.981578	0.0188314
358	0.981725	0.018874
359	0.981498	0.0193089
360	0.981152	0.0196097
361	0.980978	0.0195937
362	0.980925	0.0195595
363	0.981498	0.0185005
364	0.982152	0.0176568
365	0.983032	0.0170868
366	0.982552	0.0201053
367	0.982059	0.0207168
368	0.982286	0.0178063
369	0.982432	0.0177723
370	0.982605	0.0170973
371	0.982232	0.0206755
372	0.982259	0.0207021
373	0.982113	0.0207039
374	0.982059	0.0210394
375	0.982632	0.0208188
376	0.982232	0.0209957
377	0.982286	0.0210033
378	0.982205	0.021095
379	0.982405	0.0215445
380	0.983178	0.0207966
381	0.982898	0.0208264
382	0.982178	0.0215407
383	0.982725	0.0203544
384	0.982005	0.0212219
385	0.981978	0.0212143
386	0.982005	0.0212833
387	0.981832	0.0214578
388	0.982113	0.021382
389	0.982486	0.0209127
390	0.982286	0.0211094
391	0.982113	0.0212876
392	0.981367	0.0220246
393	0.981394	0.0222918
394	0.981901	0.0219972
395	0.980955	0.022507
396	0.980609	0.0227517
397	0.979689	0.0243007
398	0.979889	0.0236905
399	0.980435	0.0229953
400	0.980289	0.0232687
401	0.980024	0.0230451
402	0.980343	0.0226713
403	0.98017	0.0228462
404	0.980543	0.0224114
405	0.980197	0.0231892
406	0.979277	0.0233225
407	0.979677	0.0233682
408	0.979624	0.0230035
409	0.979624	0.0230066
410	0.979624	0.0230035
411	0.97977	0.0229424
412	0.97977	0.0228845
413	0.978904	0.0237086
414	0.978531	0.023809
415	0.977385	0.0251789
416	0.978839	0.0237997
417	0.977492	0.0257925
418	0.9762	0.0281757
419	0.976373	0.0277862
420	0.976146	0.0284754
421	0.975919	0.0286563
422	0.976492	0.028505
423	0.975812	0.0290818
424	0.977039	0.0267264
425	0.978158	0.0248051
426	0.977731	0.0249573
427	0.977558	0.0252069
428	0.977812	0.0255468
429	0.977839	0.0255334
430	0.977692	0.0260903
431	0.977692	0.0257484
432	0.977866	0.0259809
433	0.977319	0.0262291
434	0.976666	0.0272456
435	0.976985	0.0268201
436	0.977785	0.0261254
437	0.976519	0.0268854
438	0.977119	0.0264501
439	0.975546	0.0268449
440	0.976146	0.0269417
441	0.976292	0.0266949
442	0.976492	0.0255148
443	0.975119	0.0277625
444	0.974946	0.0281312
445	0.974346	0.0284775
446	0.973973	0.0295628
447	0.973746	0.0298822
448	0.973373	0.0302551
449	0.9732	0.0313587
450	0.972454	0.0314619
451	0.973054	0.0301566
452	0.972534	0.0302396
453	0.972561	0.0310648
454	0.973134	0.0302352
455	0.973481	0.0298435
456	0.972881	0.0307511
457	0.973854	0.0297556
458	0.973946	0.0304636
459	0.974573	0.0293241
460	0.973254	0.0298434
461	0.973561	0.0293441
462	0.973561	0.0293811
463	0.973934	0.0289515
464	0.974108	0.027568
465	0.972788	0.0285526
466	0.972015	0.0308501
467	0.972961	0.0284798
468	0.972588	0.0295763
469	0.973442	0.0288478
470	0.974215	0.0292635
471	0.974361	0.0293712
472	0.974534	0.0289169
473	0.974708	0.0280508
474	0.974161	0.0290302
475	0.972988	0.0306159
476	0.974134	0.0296136
477	0.973788	0.0304654
478	0.970961	0.0340647
479	0.972534	0.0327634
480	0.972161	0.0321994
481	0.972188	0.032189
482	0.970869	0.0336371
483	0.971923	0.0316924
484	0.973415	0.0301698
485	0.972723	0.0310033
486	0.973896	0.0284756
487	0.971749	0.0314886
488	0.972776	0.0303969
489	0.972376	0.031386
490	0.972803	0.0321782
491	0.971657	0.0324559
492	0.971803	0.0324634
493	0.971576	0.0328813
494	0.972149	0.032336
495	0.972003	0.032528
496	0.971749	0.032981
497	0.96963	0.0355855
498	0.970165	0.0365042
499	0.969645	0.035472
500	0.969845	0.0354643
501	0.969738	0.036673
502	0.969938	0.0376953
503	0.968765	0.0389943
504	0.970365	0.0387812
505	0.969911	0.0406332
506	0.968365	0.040811
507	0.966991	0.0408388
508	0.967565	0.0393679
509	0.967845	0.0396575
510	0.968418	0.0377844
511	0.967553	0.0380557
512	0.967233	0.0391555
513	0.967606	0.0389876
514	0.968553	0.037697
515	0.968245	0.0376969
516	0.968418	0.0381709
517	0.967753	0.0386124
518	0.96778	0.0387038
519	0.968072	0.0384786
520	0.967326	0.0400248
521	0.968526	0.0382362
522	0.96786	0.0390947
523	0.967753	0.0391163
524	0.967806	0.038338
525	0.966168	0.0396527
526	0.965622	0.0397685
527	0.965048	0.0420674
528	0.965302	0.0421158
529	0.964902	0.0422308
530	0.966822	0.0395459
531	0.965729	0.0401419
532	0.965129	0.0404605
533	0.965448	0.039792
534	0.965156	0.0404886
535	0.965237	0.0406335
536	0.96429	0.04104
537	0.96581	0.0404787
538	0.965275	0.0408034
539	0.964648	0.0420653
540	0.965048	0.0412255
541	0.964222	0.0418834
542	0.963648	0.0430233
543	0.963317	0.0425518
544	0.962571	0.0438231
545	0.962398	0.0437085
546	0.962625	0.0436233
547	0.962598	0.0426671
548	0.962105	0.0440117
549	0.962105	0.0439553
550	0.961932	0.0436059
551	0.961786	0.0438596
552	0.960759	0.0443898
553	0.960359	0.0455594
554	0.959786	0.0460702
555	0.95904	0.046686
556	0.958401	0.0465338
557	0.957882	0.0476938
558	0.957694	0.0473744
559	0.958347	0.0472381
560	0.956882	0.0494855
561	0.956455	0.0489662
562	0.956362	0.0492719
563	0.956016	0.0500405
564	0.957135	0.0483841
565	0.956443	0.049418
566	0.955843	0.0491434
567	0.953816	0.0523986
568	0.951843	0.0541108
569	0.950697	0.05483
570	0.951951	0.0540953
571	0.951524	0.0529943
572	0.949577	0.0556704
573	0.949085	0.0563397
574	0.949804	0.0553934
575	0.948539	0.0574199
576	0.948831	0.0571027
577	0.948258	0.0573366
578	0.947658	0.0584919
579	0.947512	0.059503
580	0.947512	0.0588662
581	0.946539	0.0597094
582	0.944592	0.0609141
583	0.943792	0.0608167
584	0.944219	0.0611932
585	0.944046	0.0620281
586	0.943246	0.0621002
587	0.9427	0.0624077
588	0.943473	0.0619795
589	0.9433	0.0622014
590	0.9445	0.0613958
591	0.944473	0.0611521
592	0.945046	0.0612168
593	0.944273	0.0615731
594	0.9437	0.0617649
595	0.9441	0.0619305
596	0.943846	0.0621394
597	0.944792	0.0611694
598	0.943619	0.0613075
599	0.943273	0.0615613
600	0.943019	0.061536
601	0.944273	0.0606382
602	0.944127	0.0607536
603	0.943927	0.0605404
604	0.945246	0.0600436
605	0.944673	0.0604184
606	0.944327	0.0610142
607	0.942808	0.0623475
608	0.942288	0.0622978
609	0.943061	0.0621362
610	0.941596	0.0630062
611	0.940823	0.0637549
612	0.940996	0.063358
613	0.940596	0.0639282
614	0.940596	0.0635184
615	0.940942	0.063547
616	0.941861	0.0631452
617	0.940996	0.0643678
618	0.940396	0.0635505
619	0.940596	0.0638564
620	0.940196	0.0634267
621	0.940223	0.063392
622	0.937569	0.0662546
623	0.937969	0.0655776
624	0.937076	0.0663902
625	0.937303	0.0661812
626	0.93573	0.0677583
627	0.935649	0.0678496
628	0.935384	0.068285
629	0.935038	0.0681491
630	0.935691	0.0673383
631	0.934545	0.0677302
632	0.936291	0.0668964
633	0.934545	0.0681146
634	0.934745	0.0675196
635	0.933172	0.0679875
636	0.933372	0.0681069
637	0.933853	0.0684732
638	0.934799	0.0673721
639	0.933426	0.0683197
640	0.93388	0.0682402
641	0.934426	0.0672391
642	0.934199	0.0669467
643	0.932999	0.0669003
644	0.93188	0.0672764
645	0.93208	0.0667801
646	0.93128	0.0670707
647	0.930187	0.0672198
648	0.928414	0.0684658
649	0.929587	0.0681795
650	0.929787	0.0678149
651	0.928814	0.0687494
652	0.928668	0.0682957
653	0.926548	0.0701404
654	0.926522	0.0692064
655	0.927922	0.0682712
656	0.927922	0.068212
657	0.928522	0.0675399
658	0.926629	0.0690494
659	0.926456	0.0684881
660	0.925602	0.0689862
661	0.923963	0.0706926
662	0.92319	0.070269
663	0.921352	0.0715206
664	0.921617	0.072515
665	0.921337	0.0723266
666	0.920937	0.0727558
667	0.920325	0.0733701
668	0.922271	0.0729509
669	0.923737	0.0720393
670	0.922244	0.0737571
671	0.920671	0.0733581
672	0.920817	0.0742941
673	0.919898	0.0743037
674	0.918578	0.0753892
675	0.919752	0.0752904
676	0.917659	0.0766528
677	0.916367	0.0787463
678	0.916113	0.0799218
679	0.915913	0.0791006
680	0.91634	0.0800259
681	0.91622	0.0799327
682	0.915047	0.0812287
683	0.913447	0.0822035
684	0.91202	0.0830184
685	0.910928	0.0832908
686	0.910728	0.0836056
687	0.910982	0.0831036
688	0.910235	0.08342
689	0.909235	0.0831461
690	0.909609	0.0834247
691	0.910516	0.0820457
692	0.907397	0.0830367
693	0.905251	0.0848963
694	0.905877	0.0843181
695	0.903504	0.0860405
696	0.901877	0.087643
697	0.902077	0.089154
698	0.902104	0.0891303
699	0.901131	0.0887802
700	0.900812	0.08938
701	0.900185	0.0892777
702	0.900039	0.0891596
703	0.898492	0.0907109
704	0.899492	0.0904106
705	0.898146	0.0894345
706	0.897427	0.0901356
707	0.8984	0.0908526
708	0.897027	0.0910171
709	0.8972	0.0909965
710	0.8962	0.0914871
711	0.896827	0.0912917
712	0.894854	0.0907802
713	0.891881	0.093111
714	0.891427	0.0928172
715	0.892081	0.0923602
716	0.891681	0.0934439
717	0.892081	0.0929213
718	0.892108	0.0931946
719	0.891534	0.0927153
720	0.891388	0.0928084
721	0.890642	0.0934608
722	0.890242	0.0933753
723	0.887469	0.0954733
724	0.886549	0.0951361
725	0.886949	0.0949922
726	0.886949	0.0949154
727	0.885376	0.096495
728	0.885603	0.095952
729	0.886949	0.0955242
730	0.88603	0.0946394
731	0.885284	0.0936756
732	0.887457	0.094754
733	0.88703	0.0948389
734	0.88643	0.094028
735	0.888857	0.0921024
736	0.886484	0.0943726
737	0.885338	0.0944097
738	0.885711	0.0950934
739	0.886284	0.0930261
740	0.88843	0.0927825
741	0.891923	0.0903323
742	0.892188	0.0907352
743	0.891415	0.0904385
744	0.891815	0.0909702
745	0.892723	0.0904671
746	0.892723	0.0909323
747	0.891923	0.0910383
748	0.891976	0.0896881
749	0.892603	0.0899186
750	0.89223	0.0906226
751	0.890457	0.0905592
752	0.89083	0.0909582
753	0.890257	0.0914168
754	0.892576	0.0901939
755	0.892869	0.0898999
756	0.891949	0.0898168
757	0.893749	0.0895546
758	0.892657	0.0899097
759	0.892776	0.0895194
760	0.891884	0.0894287
761	0.891711	0.0900565
762	0.89263	0.088679
763	0.892457	0.0894415
764	0.893457	0.0882271
765	0.893084	0.0890302
766	0.891365	0.0884213
767	0.891991	0.0872148
768	0.891418	0.0862191
769	0.889818	0.0872536
770	0.890738	0.0875315
771	0.890338	0.0873952
772	0.890111	0.0888173
773	0.889299	0.0893898
774	0.890818	0.0871054
775	0.891218	0.0871882
776	0.890045	0.0877679
777	0.88798	0.0881415
778	0.88766	0.0883627
779	0.888487	0.0877653
780	0.886887	0.0894801
781	0.886687	0.0888966
782	0.886141	0.0894115
783	0.882368	0.0913297
784	0.881968	0.0914837
785	0.881222	0.0916988
786	0.880448	0.0931532
787	0.878422	0.0927649
788	0.877622	0.0940083
789	0.874075	0.0954999
790	0.873156	0.094332
791	0.873129	0.0947413
792	0.870556	0.0959997
793	0.870156	0.0961153
794	0.870356	0.0963248
795	0.871383	0.0949227
796	0.870983	0.0943925
797	0.871556	0.094252
798	0.869783	0.0957799
799	0.869637	0.0958559
800	0.870437	0.0946336
801	0.872583	0.0926133
802	0.87121	0.0936553
803	0.870237	0.0941148
804	0.86969	0.0939957
805	0.869517	0.0948237
806	0.87049	0.0938303
807	0.872063	0.0932421
808	0.871063	0.0924733
809	0.868171	0.094255
810	0.87009	0.0939307
811	0.870663	0.094318
812	0.873037	0.0938274
813	0.871917	0.0931861
814	0.87149	0.0928581
815	0.868625	0.0942405
816	0.869971	0.094145
817	0.869744	0.0941569
818	0.868571	0.0946599
819	0.870317	0.0935515
820	0.86929	0.093904
821	0.867198	0.0950288
822	0.867078	0.0956848
823	0.866652	0.0954965
824	0.866278	0.0956071
825	0.865105	0.0957396
826	0.863932	0.0975522
827	0.863586	0.0984442
828	0.863959	0.0981147
829	0.863159	0.0993612
830	0.863186	0.100165
831	0.862613	0.0988797
832	0.86184	0.0997729
833	0.86324	0.0971
834	0.865186	0.0954197
835	0.863132	0.0972258
836	0.864932	0.0959691
837	0.867652	0.0943541
838	0.865813	0.0957853
839	0.864267	0.0960658
840	0.862667	0.0973921
841	0.862667	0.0973259
842	0.86324	0.0974076
843	0.863894	0.097433
844	0.86372	0.09766
845	0.862094	0.0983102
846	0.862147	0.0978402
847	0.861628	0.0979215
848	0.860362	0.0974788
849	0.857951	0.0983931
850	0.857297	0.0996717
851	0.856924	0.0999026
852	0.856897	0.0997839
853	0.856443	0.100378
854	0.855897	0.100318
855	0.855177	0.101483
856	0.853977	0.102186
857	0.854604	0.101984
858	0.854777	0.101553
859	0.853577	0.101164
860	0.855404	0.0999064
861	0.854977	0.100122
862	0.855377	0.100842
863	0.854951	0.101414
864	0.855631	0.10099
865	0.855604	0.100633
866	0.854431	0.101066
867	0.853031	0.102968
868	0.853658	0.102734
869	0.854658	0.101248
870	0.853658	0.102395
871	0.851085	0.103825
872	0.853831	0.102647
873	0.852258	0.103455
874	0.852458	0.102923
875	0.849512	0.103377
876	0.846512	0.104106
877	0.848739	0.104865
878	0.847112	0.103988
879	0.846139	0.105237
880	0.844939	0.105163
881	0.844539	0.108658
882	0.842619	0.10976
883	0.844539	0.108051
884	0.844619	0.10824
885	0.844219	0.10936
886	0.845419	0.10736
887	0.842819	0.109638
888	0.844273	0.109351
889	0.842954	0.110294
890	0.844354	0.109458
891	0.844154	0.109698
892	0.844781	0.110609
893	0.847327	0.109042
894	0.8453	0.109173
895	0.8469	0.109353
896	0.847554	0.108855
897	0.847034	0.107791
898	0.846727	0.108001
899	0.845981	0.108886
900	0.844154	0.109581
901	0.844808	0.109443
902	0.844981	0.109746
903	0.844115	0.109788
904	0.845315	0.109785
905	0.844088	0.109721
906	0.845461	0.110655
907	0.846834	0.10954
908	0.844715	0.109862
909	0.843715	0.112278
910	0.841915	0.113958
911	0.843888	0.11296
912	0.843142	0.113223
913	0.842969	0.113109
914	0.843369	0.112345
915	0.844369	0.112996
916	0.846115	0.112816
917	0.843569	0.113421
918	0.840369	0.115496
919	0.840969	0.114571
920	0.841796	0.112546
921	0.843596	0.111862
922	0.841196	0.112088
923	0.840196	0.112374
924	0.839196	0.113258
925	0.839396	0.114005
926	0.838596	0.114361
927	0.838623	0.114038
928	0.837596	0.113753
929	0.840396	0.112776
930	0.840596	0.112901
931	0.839823	0.113107
932	0.840423	0.111099
933	0.841223	0.111468
934	0.840423	0.11113
935	0.838223	0.112321
936	0.838823	0.112692
937	0.840249	0.112406
938	0.839423	0.111842
939	0.836876	0.113073
940	0.836969	0.114755
941	0.835996	0.114418
942	0.839369	0.114001
943	0.838996	0.112295
944	0.837396	0.112863
945	0.837796	0.11358
946	0.835596	0.115318
947	0.837996	0.114318
948	0.837196	0.113095
949	0.835769	0.113488
950	0.836342	0.112287
951	0.834969	0.113633
952	0.836142	0.112307
953	0.834223	0.114458
954	0.833996	0.113837
955	0.836742	0.112923
956	0.835969	0.113304
957	0.838342	0.11154
958	0.837915	0.112182
959	0.837769	0.112647
960	0.838169	0.112222
961	0.837915	0.113165
962	0.838915	0.113065
963	0.838515	0.113427
964	0.840461	0.111795
965	0.838715	0.112897
966	0.838142	0.112967
967	0.837569	0.113586
968	0.837196	0.113394
969	0.836769	0.113433
970	0.837769	0.112433
971	0.836169	0.113757
972	0.836769	0.112683
973	0.838061	0.112766
974	0.839288	0.111411
975	0.839261	0.111358
976	0.838315	0.113246
977	0.837715	0.11404
978	0.836569	0.115012
979	0.838088	0.113205
980	0.837515	0.112698
981	0.836796	0.112601
982	0.836023	0.114188
983	0.834623	0.114867
984	0.835276	0.113937
985	0.837449	0.112113
986	0.836676	0.112289
987	0.834503	0.114784
988	0.835076	0.113873
989	0.833957	0.113544
990	0.833757	0.113681
991	0.832584	0.114607
992	0.834303	0.113925
993	0.83293	0.113383
994	0.833984	0.113876
995	0.834157	0.114054
996	0.833957	0.114106
997	0.833357	0.114993
998	0.834584	0.114306
999	0.834476	0.113635
1000	0.83433	0.11332
1001	0.833476	0.114033
1002	0.832676	0.115594
1003	0.833103	0.115829
1004	0.831557	0.116759
1005	0.831557	0.115224
1006	0.831384	0.11433
1007	0.832503	0.11447
1008	0.830984	0.115898
1009	0.832584	0.114451
1010	0.83373	0.113685
1011	0.83213	0.114479
1012	0.832849	0.115368
1013	0.832996	0.115915
1014	0.832957	0.116313
1015	0.830384	0.11723
1016	0.827691	0.118142
1017	0.828691	0.117154
1018	0.826626	0.117699
1019	0.827518	0.117454
1020	0.830038	0.115832
1021	0.830065	0.116835
1022	0.829891	0.116937
1023	0.829118	0.117223
1024	0.829118	0.116818
1025	0.831345	0.117135
1026	0.831372	0.115369
1027	0.831372	0.115334
1028	0.831265	0.115611
1029	0.830291	0.115824
1030	0.828145	0.11649
1031	0.826799	0.117426
1032	0.826745	0.116659
1033	0.827918	0.115459
1034	0.827918	0.115302
1035	0.826718	0.116152
1036	0.825945	0.116471
1037	0.825026	0.11771
1038	0.821933	0.120325
1039	0.82268	0.119489
1040	0.82208	0.119975
1041	0.82508	0.117947
1042	0.824653	0.118536
1043	0.825253	0.118302
1044	0.82208	0.118493
1045	0.819733	0.120424
1046	0.81836	0.121057
1047	0.816587	0.121254
1048	0.81856	0.121172
1049	0.81636	0.121664
1050	0.81716	0.121348
1051	0.81776	0.121754
1052	0.81916	0.121529
1053	0.819733	0.121911
1054	0.818933	0.120993
1055	0.817814	0.119658
1056	0.819387	0.119951
1057	0.819187	0.12039
1058	0.82196	0.118993
1059	0.82188	0.119424
1060	0.819787	0.119819
1061	0.820787	0.118921
1062	0.82056	0.118925
1063	0.82076	0.118371
1064	0.818322	0.121985
1065	0.818295	0.121814
1066	0.820068	0.120812
1067	0.816948	0.122473
1068	0.816002	0.122659
1069	0.817175	0.121561
1070	0.816975	0.122956
1071	0.816575	0.123376
1072	0.817122	0.12164
1073	0.815748	0.122264
1074	0.815348	0.123262
1075	0.812948	0.124895
1076	0.812548	0.125081
1077	0.811148	0.125501
1078	0.812522	0.124857
1079	0.814668	0.12403
1080	0.814495	0.125875
1081	0.813295	0.126721
1082	0.812895	0.126575
1083	0.812468	0.127748
1084	0.811175	0.127371
1085	0.809602	0.12882
1086	0.808375	0.129045
1087	0.808202	0.128915
1088	0.808948	0.129165
1089	0.811122	0.126814
1090	0.809722	0.127009
1091	0.812068	0.125921
1092	0.809948	0.127405
1093	0.810775	0.127002
1094	0.810375	0.126436
1095	0.810948	0.12509
1096	0.809975	0.126673
1097	0.809775	0.126485
1098	0.808829	0.126844
1099	0.809975	0.126762
1100	0.809575	0.126364
1101	0.811348	0.126057
1102	0.811922	0.125674
1103	0.810722	0.125952
1104	0.810229	0.125923
1105	0.810802	0.126
1106	0.810029	0.125439
1107	0.809402	0.125845
1108	0.809548	0.125464
1109	0.810322	0.12512
1110	0.809468	0.125887
1111	0.809241	0.124929
1112	0.808295	0.124888
1113	0.809041	0.125186
1114	0.810268	0.12403
1115	0.811068	0.124356
1116	0.810695	0.125226
1117	0.812295	0.124944
1118	0.812548	0.124223
1119	0.812548	0.125761
1120	0.811975	0.12658
1121	0.811975	0.125751
1122	0.811575	0.125287
1123	0.810602	0.125031
1124	0.811375	0.126085
1125	0.810775	0.125985
1126	0.809802	0.125511
1127	0.811202	0.125078
1128	0.811975	0.125516
1129	0.811375	0.126829
1130	0.809748	0.124827
1131	0.809375	0.124509
1132	0.811175	0.126013
1133	0.810748	0.125908
1134	0.811322	0.126665
1135	0.810748	0.126803
1136	0.810122	0.128669
1137	0.809148	0.129156
1138	0.807948	0.129455
1139	0.806748	0.129165
1140	0.806748	0.129376
1141	0.807148	0.129724
1142	0.808375	0.126982
1143	0.807948	0.127703
1144	0.807122	0.128284
1145	0.806948	0.127656
1146	0.807548	0.127501
1147	0.806575	0.128086
1148	0.806522	0.127375
1149	0.805495	0.127218
1150	0.804868	0.12729
1151	0.807095	0.127034
1152	0.805922	0.127733
1153	0.805122	0.127552
1154	0.805602	0.128095
1155	0.805602	0.128063
1156	0.806002	0.127579
1157	0.805175	0.12847
1158	0.804402	0.127929
1159	0.802575	0.12824
1160	0.802575	0.128546
1161	0.804322	0.12639
1162	0.805748	0.12527
1163	0.806375	0.126065
1164	0.806029	0.126402
1165	0.805256	0.126347
1166	0.804256	0.126086
1167	0.803429	0.127291
1168	0.801429	0.128385
1169	0.801229	0.12878
1170	0.800229	0.128998
1171	0.800629	0.128899
1172	0.801002	0.128693
1173	0.801402	0.129405
1174	0.801802	0.127965
1175	0.800802	0.127461
1176	0.799456	0.127277
1177	0.798429	0.128053
1178	0.800402	0.129821
1179	0.802202	0.128908
1180	0.801029	0.129517
1181	0.801029	0.129824
1182	0.800429	0.131907
1183	0.798829	0.131098
1184	0.798829	0.132325
1185	0.797029	0.132014
1186	0.796829	0.131385
1187	0.794029	0.131469
1188	0.796829	0.131024
1189	0.797683	0.129716
1190	0.797656	0.129677
1191	0.799429	0.129661
1192	0.798402	0.129875
1193	0.798629	0.130444
1194	0.795975	0.132533
1195	0.794802	0.133855
1196	0.794175	0.133919
1197	0.795602	0.133256
1198	0.795775	0.133059
1199	0.793429	0.133656
1200	0.793029	0.133278
1201	0.793229	0.133473
1202	0.793283	0.133413
1203	0.793283	0.132859
1204	0.794056	0.133137
1205	0.793456	0.13385
1206	0.794456	0.134445
1207	0.793456	0.135645
1208	0.793229	0.13516
1209	0.793656	0.135598
1210	0.794029	0.135828
1211	0.791029	0.137544
1212	0.789256	0.138012
1213	0.788256	0.137722
1214	0.789256	0.13917
1215	0.788083	0.138713
1216	0.78691	0.139969
1217	0.786537	0.140417
1218	0.786683	0.140756
1219	0.786083	0.141114
1220	0.78451	0.140902
1221	0.78291	0.142285
1222	0.78191	0.142495
1223	0.782737	0.141492
1224	0.781137	0.143302
1225	0.781337	0.143363
1226	0.78191	0.143423
1227	0.78131	0.143303
1228	0.780737	0.144556
1229	0.780737	0.143667
1230	0.781163	0.144332
1231	0.781337	0.144896
1232	0.780537	0.145291
1233	0.78031	0.146084
1234	0.77911	0.14595
1235	0.778137	0.147382
1236	0.778563	0.147416
1237	0.77839	0.147513
1238	0.777563	0.147862
1239	0.777563	0.146748
1240	0.779563	0.147925
1241	0.77899	0.148613
1242	0.779337	0.149601
1243	0.780737	0.148791
1244	0.780563	0.148762
1245	0.778763	0.150516
1246	0.777563	0.151468
1247	0.77719	0.151043
1248	0.77519	0.150474
1249	0.77539	0.15129
1250	0.77739	0.150738
1251	0.77779	0.151403
1252	0.780137	0.150147
1253	0.779763	0.151245
1254	0.780537	0.150734
1255	0.780163	0.151271
1256	0.78251	0.150749
1257	0.786083	0.151014
1258	0.785629	0.151371
1259	0.78471	0.15143
1260	0.78191	0.151932
1261	0.78291	0.151743
1262	0.78151	0.15189
1263	0.78151	0.151924
1264	0.785483	0.15282
1265	0.78291	0.153291
1266	0.78251	0.152903
1267	0.78091	0.152674
1268	0.77971	0.152842
1269	0.779056	0.152196
1270	0.779256	0.15215
1271	0.777829	0.152127
1272	0.777656	0.15199
1273	0.777429	0.152082
1274	0.77631	0.152373
1275	0.776683	0.153716
1276	0.776083	0.153909
1277	0.775483	0.154602
1278	0.774283	0.154931
1279	0.774883	0.155684
1280	0.775083	0.155988
1281	0.77411	0.155411
1282	0.77451	0.155224
1283	0.773937	0.15509
1284	0.773256	0.155172
1285	0.773429	0.156084
1286	0.772656	0.15649
1287	0.77171	0.155958
1288	0.769244	0.156038
1289	0.769098	0.155925
1290	0.768898	0.155181
1291	0.771471	0.156891
1292	0.770271	0.156532
1293	0.770217	0.157237
1294	0.770471	0.156646
1295	0.771363	0.157472
1296	0.77039	0.15767
1297	0.770363	0.157106
1298	0.769963	0.158035
1299	0.76859	0.15775
1300	0.769537	0.158733
1301	0.77051	0.158756
1302	0.770337	0.158555
1303	0.768737	0.159516
1304	0.768537	0.159191
1305	0.769337	0.159335
1306	0.77191	0.159603

## Sheet: 300
Number of methylation markers	Average balanced accuracy	Standard deviation (sd)
1	0.933763	0.00712602
2	0.983459	0.0052327
3	0.986523	0.00452161
4	0.988127	0.00426008
5	0.989864	0.00411043
6	0.987706	0.00438991
7	0.987294	0.00453666
8	0.987706	0.00441188
9	0.987719	0.00738166
10	0.987606	0.0115387
11	0.986192	0.00479011
12	0.985354	0.00485543
13	0.986573	0.00505539
14	0.988729	0.00474023
15	0.988468	0.00470965
16	0.988151	0.00573107
17	0.989373	0.00701361
18	0.987942	0.00565256
19	0.986119	0.00937635
20	0.985842	0.00610779
21	0.985397	0.00898387
22	0.985808	0.00733718
23	0.98527	0.00748299
24	0.984664	0.00921214
25	0.984404	0.00639361
26	0.985423	0.00724571
27	0.985241	0.00613341
28	0.985575	0.00487211
29	0.984833	0.00584874
30	0.984804	0.00678762
31	0.984962	0.0092729
32	0.984712	0.0109908
33	0.985222	0.00523232
34	0.984688	0.00761371
35	0.984409	0.0101095
36	0.984231	0.0107912
37	0.983438	0.0153249
38	0.982732	0.0209403
39	0.983911	0.012391
40	0.984626	0.00737124
41	0.984662	0.010109
42	0.985179	0.0110209
43	0.985762	0.0124111
44	0.984856	0.0105865
45	0.985074	0.00920996
46	0.984649	0.0114512
47	0.984749	0.0109093
48	0.984791	0.011254
49	0.983433	0.016537
50	0.984334	0.0122343
51	0.985224	0.00769171
52	0.98517	0.00765846
53	0.985371	0.00799748
54	0.985544	0.00886794
55	0.986023	0.00761232
56	0.98567	0.00689028
57	0.985849	0.00671995
58	0.985344	0.00814381
59	0.985139	0.0108947
60	0.985257	0.00855691
61	0.985471	0.00807372
62	0.98576	0.00735919
63	0.985097	0.0121039
64	0.985252	0.0114775
65	0.984835	0.0109832
66	0.985	0.0120568
67	0.985087	0.0102961
68	0.985353	0.0105127
69	0.984348	0.0134171
70	0.985183	0.0107295
71	0.984889	0.0110846
72	0.984919	0.0104411
73	0.984447	0.0103292
74	0.984799	0.0105586
75	0.984682	0.0109201
76	0.984289	0.0114919
77	0.985754	0.00672568
78	0.985642	0.00670833
79	0.985543	0.00672468
80	0.985749	0.00630399
81	0.986023	0.00463783
82	0.985834	0.00466161
83	0.985857	0.00489127
84	0.985851	0.00444139
85	0.985654	0.00455104
86	0.985654	0.004503
87	0.985941	0.00441665
88	0.98603	0.00442285
89	0.985986	0.00446351
90	0.985869	0.00432851
91	0.985851	0.00447392
92	0.985753	0.00446528
93	0.985367	0.00458026
94	0.985242	0.00464037
95	0.985045	0.00476075
96	0.985018	0.0048052
97	0.984808	0.00499422
98	0.984897	0.00493751
99	0.98505	0.00482626
100	0.985014	0.00484987
101	0.984611	0.00485116
102	0.984643	0.004961
103	0.984687	0.00504324
104	0.984544	0.00502131
105	0.984791	0.005122
106	0.984993	0.00502149
107	0.984739	0.00530184
108	0.984918	0.00518265
109	0.985037	0.00487382
110	0.985019	0.0048951
111	0.985249	0.00517094
112	0.985078	0.00505504
113	0.985133	0.00507928
114	0.985232	0.00550387
115	0.985205	0.00548577
116	0.985399	0.00546537
117	0.985488	0.00550323
118	0.985465	0.00522302
119	0.985503	0.00574548
120	0.985272	0.00669744
121	0.985094	0.00683601
122	0.984977	0.00680046
123	0.984786	0.00704258
124	0.984804	0.00662123
125	0.985027	0.00646396
126	0.985076	0.00682649
127	0.985005	0.00679771
128	0.985257	0.00616684
129	0.985423	0.00593008
130	0.985454	0.00599179
131	0.985379	0.0063979
132	0.98517	0.00659898
133	0.985406	0.0065049
134	0.98563	0.00643297
135	0.98522	0.00708538
136	0.985398	0.00633925
137	0.985246	0.00640582
138	0.985043	0.00711768
139	0.985049	0.00830998
140	0.98501	0.00924436
141	0.984984	0.0093153
142	0.985412	0.00769219
143	0.985509	0.00758012
144	0.9856	0.00859995
145	0.985856	0.00734523
146	0.986097	0.00699566
147	0.98597	0.00641372
148	0.98617	0.00566064
149	0.986103	0.00665111
150	0.986111	0.00660659
151	0.986092	0.00805791
152	0.986105	0.00724582
153	0.985904	0.00740685
154	0.986026	0.00882898
155	0.985844	0.0103553
156	0.985971	0.0105574
157	0.985854	0.0104328
158	0.985926	0.0104086
159	0.986046	0.0101855
160	0.985885	0.0100059
161	0.985581	0.0102993
162	0.985294	0.011147
163	0.98559	0.00976621
164	0.985591	0.00993495
165	0.985841	0.00986358
166	0.985491	0.0107645
167	0.985339	0.0106548
168	0.985704	0.0102814
169	0.98597	0.00935305
170	0.985804	0.00947485
171	0.985943	0.00908715
172	0.985884	0.00908733
173	0.985997	0.00929173
174	0.985958	0.0094939
175	0.985905	0.0104496
176	0.986119	0.010285
177	0.986018	0.0107009
178	0.98617	0.0101134
179	0.986065	0.0101214
180	0.985662	0.0116075
181	0.985817	0.0114501
182	0.985639	0.0115919
183	0.985285	0.012236
184	0.985099	0.0125794
185	0.985885	0.0116953
186	0.986338	0.0112315
187	0.986564	0.00982834
188	0.986435	0.0100247
189	0.986408	0.0101326
190	0.986505	0.0085089
191	0.986635	0.00846266
192	0.986194	0.00973778
193	0.986362	0.00876136
194	0.985944	0.00950308
195	0.985904	0.00989117
196	0.985789	0.0100706
197	0.985703	0.0102379
198	0.985961	0.00991652
199	0.985949	0.0105995
200	0.985513	0.0111495
201	0.985517	0.0108108
202	0.98558	0.0106117
203	0.98574	0.0107387
204	0.98554	0.011408
205	0.985158	0.0123246
206	0.985326	0.0116887
207	0.98534	0.0113187
208	0.985082	0.0116604
209	0.985304	0.0116523
210	0.985961	0.00859594
211	0.985668	0.0102786
212	0.985735	0.0100895
213	0.985997	0.00976157
214	0.98581	0.00979919
215	0.985698	0.0101141
216	0.985308	0.0109457
217	0.985588	0.0103466
218	0.985811	0.00968303
219	0.985953	0.00896358
220	0.986002	0.00879565
221	0.985833	0.00925064
222	0.985838	0.00919455
223	0.985873	0.00948517
224	0.985684	0.0106515
225	0.985715	0.0107793
226	0.985773	0.0104095
227	0.985685	0.010946
228	0.985769	0.0114037
229	0.985725	0.0120395
230	0.985716	0.0117586
231	0.98561	0.0120449
232	0.985756	0.0108257
233	0.985668	0.0107043
234	0.985654	0.0109303
235	0.985743	0.0103985
236	0.985459	0.0116252
237	0.984975	0.0124598
238	0.985206	0.011638
239	0.985108	0.0116104
240	0.985316	0.010919
241	0.984992	0.012071
242	0.984988	0.0124385
243	0.984691	0.0127044
244	0.984718	0.0126616
245	0.984753	0.0125395
246	0.984923	0.0120131
247	0.984812	0.012926
248	0.984803	0.0125694
249	0.984603	0.0127577
250	0.984293	0.0137385
251	0.983942	0.0143971
252	0.983045	0.0155732
253	0.983627	0.0144564
254	0.98344	0.0153181
255	0.983262	0.0152188
256	0.983653	0.0150853
257	0.983484	0.0151445
258	0.983529	0.0151361
259	0.982996	0.0154807
260	0.983072	0.0145597
261	0.982966	0.0152604
262	0.981971	0.0179141
263	0.981185	0.0186078
264	0.9809	0.0180925
265	0.980509	0.0190935
266	0.981255	0.0175506
267	0.981149	0.0181097
268	0.980977	0.0181782
269	0.980874	0.0184269
270	0.980679	0.0190589
271	0.981216	0.017882
272	0.980683	0.0193176
273	0.98027	0.0193209
274	0.979741	0.0202204
275	0.979688	0.0207847
276	0.98011	0.0197818
277	0.980066	0.0202421
278	0.97948	0.0216919
279	0.979916	0.0203623
280	0.979698	0.0204352
281	0.979676	0.021326
282	0.978842	0.023341
283	0.978202	0.0238655
284	0.980179	0.0220697
285	0.979885	0.022562
286	0.979449	0.023602
287	0.979428	0.0235748
288	0.979215	0.0237968
289	0.979335	0.0237303
290	0.978931	0.0242447
291	0.978651	0.0247408
292	0.97822	0.0257292
293	0.97758	0.0258562
294	0.978242	0.0238231
295	0.977126	0.0253386
296	0.978214	0.0235573
297	0.980229	0.020877
298	0.979878	0.0208688
299	0.980078	0.0209532
300	0.980691	0.0207016
301	0.980478	0.0210932
302	0.980545	0.0209223
303	0.979399	0.0221286
304	0.979536	0.0218173
305	0.979899	0.0210548
306	0.979597	0.0211544
307	0.979668	0.0210395
308	0.980015	0.0209983
309	0.9801	0.0208353
310	0.980068	0.0216801
311	0.980766	0.0205315
312	0.979895	0.0216134
313	0.979594	0.0219269
314	0.979744	0.02283
315	0.978518	0.0233286
316	0.97961	0.0223102
317	0.979734	0.0222702
318	0.979405	0.0218215
319	0.979223	0.0225018
320	0.978973	0.0227555
321	0.979533	0.0220513
322	0.979951	0.0216003
323	0.979852	0.0214894
324	0.979919	0.02121
325	0.980341	0.0203656
326	0.980211	0.0205427
327	0.981499	0.0175685
328	0.981499	0.0169816
329	0.980716	0.0191062
330	0.981183	0.0181478
331	0.981477	0.0171584
332	0.981423	0.0172526
333	0.981424	0.0177295
334	0.981753	0.0178982
335	0.981238	0.018776
336	0.981625	0.0187391
337	0.981416	0.0186208
338	0.981314	0.0191209
339	0.981158	0.0192191
340	0.981216	0.019215
341	0.980963	0.0190903
342	0.981181	0.0192149
343	0.981315	0.0189879
344	0.981244	0.0186488
345	0.981417	0.0182766
346	0.981567	0.0177784
347	0.981683	0.017802
348	0.98158	0.0179435
349	0.981203	0.0190138
350	0.981332	0.0182797
351	0.980963	0.0192346
352	0.980742	0.0194433
353	0.980524	0.0196209
354	0.980466	0.0196053
355	0.980311	0.0197433
356	0.980329	0.0198786
357	0.980311	0.0198052
358	0.980435	0.0198461
359	0.980368	0.0199815
360	0.979968	0.0205421
361	0.980062	0.0203143
362	0.980075	0.0200815
363	0.980124	0.0203007
364	0.980493	0.0199087
365	0.980768	0.0198487
366	0.980617	0.0208535
367	0.980413	0.0212604
368	0.9804	0.0208391
369	0.98048	0.020606
370	0.980729	0.0200704
371	0.980662	0.0211455
372	0.980747	0.0209748
373	0.98053	0.0212959
374	0.980849	0.0209106
375	0.981058	0.021022
376	0.980822	0.0211665
377	0.980743	0.0215976
378	0.980827	0.0215913
379	0.980903	0.0213666
380	0.981294	0.0212443
381	0.981053	0.0213837
382	0.980858	0.0211975
383	0.981493	0.0196092
384	0.98104	0.0202957
385	0.980613	0.0214234
386	0.980716	0.0214661
387	0.980182	0.0221461
388	0.98033	0.0225255
389	0.980321	0.0226968
390	0.980027	0.0230721
391	0.979987	0.0230134
392	0.979575	0.0235632
393	0.979468	0.0240476
394	0.979455	0.0247615
395	0.978603	0.0263715
396	0.97842	0.0265769
397	0.977932	0.0268739
398	0.978114	0.026332
399	0.978585	0.0253801
400	0.978629	0.0249771
401	0.978052	0.0259148
402	0.978305	0.0254321
403	0.978029	0.0259387
404	0.978372	0.02563
405	0.978163	0.0261263
406	0.977483	0.0263834
407	0.977483	0.0271488
408	0.977781	0.0262149
409	0.97775	0.0264181
410	0.977692	0.0266261
411	0.977808	0.0265046
412	0.977816	0.0261776
413	0.977427	0.0266927
414	0.976987	0.0272198
415	0.976378	0.0281491
416	0.976956	0.0280099
417	0.976388	0.0290037
418	0.975886	0.0298736
419	0.976086	0.0295694
420	0.975966	0.0294952
421	0.975717	0.0296093
422	0.976433	0.02849
423	0.976015	0.0290186
424	0.976588	0.0277932
425	0.977525	0.0259527
426	0.977396	0.0258639
427	0.977356	0.0258366
428	0.976654	0.027757
429	0.976837	0.0271113
430	0.976921	0.0273489
431	0.977161	0.0265814
432	0.977058	0.0270339
433	0.976303	0.0280772
434	0.976307	0.0281361
435	0.976605	0.0276568
436	0.976965	0.0271704
437	0.976121	0.0281203
438	0.976646	0.0272948
439	0.975748	0.0279405
440	0.97617	0.0276918
441	0.976089	0.0279158
442	0.975832	0.0286552
443	0.975157	0.0295938
444	0.975375	0.0292122
445	0.975024	0.0299001
446	0.974548	0.031228
447	0.974344	0.0312368
448	0.973904	0.0323568
449	0.973807	0.0327868
450	0.97307	0.0338287
451	0.973736	0.0326649
452	0.973332	0.0326591
453	0.973204	0.033461
454	0.973514	0.0324635
455	0.973536	0.0325585
456	0.973257	0.0334013
457	0.974007	0.0319652
458	0.973944	0.0323569
459	0.973953	0.0327309
460	0.973434	0.0332032
461	0.97347	0.0329158
462	0.973443	0.0325453
463	0.973527	0.0327321
464	0.973278	0.0332299
465	0.972457	0.0341415
466	0.971955	0.0355687
467	0.972532	0.0345087
468	0.972368	0.0346601
469	0.973208	0.0329627
470	0.97383	0.0325741
471	0.973758	0.0325586
472	0.973661	0.033085
473	0.973661	0.0328299
474	0.97303	0.0341062
475	0.972857	0.034466
476	0.973345	0.0339825
477	0.973185	0.0344221
478	0.971914	0.0360432
479	0.97267	0.0353782
480	0.972385	0.0352851
481	0.972478	0.0355424
482	0.971835	0.0363877
483	0.97231	0.0357523
484	0.973221	0.034188
485	0.972666	0.0354994
486	0.973235	0.0344157
487	0.972355	0.0356782
488	0.973346	0.0336721
489	0.972871	0.0349404
490	0.973195	0.034639
491	0.972294	0.0357299
492	0.97192	0.0363662
493	0.971814	0.036549
494	0.972187	0.0360428
495	0.971699	0.0368186
496	0.971987	0.0359304
497	0.970668	0.0381629
498	0.970566	0.0386654
499	0.970247	0.0382137
500	0.970384	0.0381682
501	0.970406	0.0387383
502	0.970873	0.0385454
503	0.970127	0.0397643
504	0.970633	0.0403745
505	0.969846	0.0411816
506	0.968851	0.0419645
507	0.968002	0.0425647
508	0.968535	0.041448
509	0.968353	0.042065
510	0.968629	0.0415494
511	0.968221	0.0417341
512	0.967999	0.0423448
513	0.968124	0.0424922
514	0.968288	0.0425783
515	0.968794	0.042086
516	0.968763	0.0426341
517	0.968186	0.0430932
518	0.968071	0.0432198
519	0.968542	0.0426005
520	0.968284	0.0431621
521	0.969084	0.0418992
522	0.968498	0.042797
523	0.968693	0.0425189
524	0.968756	0.0423404
525	0.967978	0.042549
526	0.967513	0.042867
527	0.967513	0.0432862
528	0.967473	0.0436966
529	0.967185	0.0439285
530	0.967864	0.0433877
531	0.967278	0.0435683
532	0.966763	0.0442878
533	0.966815	0.0440528
534	0.966687	0.0441827
535	0.966292	0.0448408
536	0.965586	0.0457001
537	0.966638	0.044979
538	0.966442	0.0450626
539	0.966011	0.0461129
540	0.966611	0.0448079
541	0.966238	0.0452139
542	0.965572	0.0463132
543	0.964839	0.0463342
544	0.964275	0.0473533
545	0.963902	0.0476779
546	0.963565	0.0479834
547	0.96392	0.047105
548	0.963121	0.0484698
549	0.963063	0.0481785
550	0.963081	0.0481259
551	0.963135	0.0479999
552	0.96242	0.0490788
553	0.962077	0.0496791
554	0.961411	0.0500198
555	0.960522	0.0509769
556	0.959208	0.0528014
557	0.957871	0.0533048
558	0.95795	0.0532669
559	0.957849	0.0533131
560	0.956987	0.0544171
561	0.956814	0.0539028
562	0.956513	0.0544758
563	0.955873	0.0550209
564	0.957556	0.0533359
565	0.956491	0.0547589
566	0.956015	0.0547206
567	0.954344	0.0563453
568	0.952656	0.0573687
569	0.951794	0.0583005
570	0.951888	0.0588968
571	0.951679	0.0583029
572	0.950648	0.0593795
573	0.949426	0.0603594
574	0.950048	0.0598596
575	0.948822	0.0612253
576	0.948338	0.0620504
577	0.948204	0.0619392
578	0.947889	0.0622228
579	0.947982	0.0630934
580	0.947716	0.0626926
581	0.946903	0.0631821
582	0.945539	0.0639633
583	0.945214	0.0640946
584	0.94557	0.0641544
585	0.945454	0.0649006
586	0.944357	0.064775
587	0.944668	0.0646155
588	0.945157	0.064087
589	0.944984	0.0644043
590	0.946072	0.063573
591	0.946299	0.0631501
592	0.946214	0.0632633
593	0.945823	0.0640889
594	0.945304	0.064269
595	0.945766	0.0638147
596	0.94577	0.0640013
597	0.946765	0.0631708
598	0.946103	0.0631351
599	0.945472	0.0639553
600	0.945423	0.0640441
601	0.945739	0.0632322
602	0.945948	0.0627842
603	0.945632	0.0632958
604	0.946503	0.0629533
605	0.946254	0.0632555
606	0.945584	0.0638261
607	0.944171	0.0653436
608	0.944091	0.0653112
609	0.94454	0.0652174
610	0.943438	0.0663626
611	0.942283	0.0669562
612	0.942865	0.0669444
613	0.942874	0.0666389
614	0.943074	0.0664253
615	0.943074	0.0664505
616	0.9435	0.0662857
617	0.943016	0.0670742
618	0.941937	0.0667144
619	0.942377	0.0665338
620	0.941928	0.0663916
621	0.941488	0.0667615
622	0.939613	0.0685709
623	0.93983	0.0684972
624	0.939151	0.0689085
625	0.939627	0.0687537
626	0.938365	0.0696787
627	0.93852	0.0701015
628	0.937925	0.0705432
629	0.937654	0.0702612
630	0.937597	0.0704223
631	0.936575	0.0707678
632	0.938063	0.0704303
633	0.937184	0.0706897
634	0.936784	0.0703894
635	0.93594	0.0712407
636	0.935043	0.0719157
637	0.935603	0.0720759
638	0.936607	0.071017
639	0.935421	0.0723101
640	0.935381	0.0712717
641	0.936291	0.0700044
642	0.936061	0.0701989
643	0.935078	0.0703622
644	0.934457	0.0705113
645	0.934639	0.0698874
646	0.933701	0.0704809
647	0.93276	0.0706185
648	0.931587	0.0716111
649	0.932124	0.0709325
650	0.932009	0.0705607
651	0.931351	0.0712389
652	0.93069	0.0712224
653	0.928952	0.0723415
654	0.928961	0.0719011
655	0.929437	0.071643
656	0.929868	0.0713372
657	0.930028	0.0707138
658	0.928424	0.0724369
659	0.928824	0.0709684
660	0.927869	0.0721776
661	0.926794	0.0726436
662	0.925821	0.0734008
663	0.924871	0.0738348
664	0.925399	0.0740382
665	0.925501	0.0740599
666	0.92527	0.0743768
667	0.924302	0.0751149
668	0.925742	0.0747158
669	0.926958	0.0743177
670	0.925839	0.0755168
671	0.924942	0.0750979
672	0.924342	0.0759703
673	0.923262	0.0761328
674	0.922573	0.0769798
675	0.922938	0.076908
676	0.921712	0.0775401
677	0.920881	0.0788107
678	0.921303	0.0789251
679	0.921041	0.078901
680	0.921254	0.0793207
681	0.921068	0.0796788
682	0.920255	0.0801706
683	0.919145	0.0808401
684	0.917945	0.0817101
685	0.91715	0.081708
686	0.916683	0.0820792
687	0.916274	0.08254
688	0.915559	0.0828927
689	0.914697	0.0830118
690	0.914519	0.0833882
691	0.915124	0.082523
692	0.913396	0.083054
693	0.911703	0.08411
694	0.911721	0.0838812
695	0.910229	0.0847013
696	0.908877	0.0858357
697	0.908944	0.0869766
698	0.909459	0.0860876
699	0.908447	0.0864765
700	0.907634	0.0874051
701	0.907785	0.0868496
702	0.90743	0.0871027
703	0.90571	0.0881813
704	0.905959	0.0879705
705	0.905022	0.0875565
706	0.903685	0.0882559
707	0.905076	0.088669
708	0.90432	0.0886134
709	0.904018	0.0889838
710	0.90292	0.0896224
711	0.903947	0.0889553
712	0.902708	0.0885661
713	0.90013	0.0898227
714	0.899979	0.0897402
715	0.900904	0.0893202
716	0.900028	0.0903604
717	0.90081	0.0903262
718	0.901116	0.0902027
719	0.899837	0.0897805
720	0.898375	0.0899181
721	0.897127	0.0905555
722	0.896975	0.0905104
723	0.894305	0.0915516
724	0.893292	0.0921896
725	0.893589	0.09257
726	0.893234	0.09242
727	0.89267	0.0930485
728	0.891812	0.0933199
729	0.894034	0.0921621
730	0.892924	0.0921636
731	0.892226	0.0913652
732	0.893524	0.0918358
733	0.893497	0.0913705
734	0.892884	0.0911542
735	0.894315	0.0900385
736	0.892884	0.0906916
737	0.89192	0.0922162
738	0.892142	0.0924911
739	0.892844	0.0913903
740	0.894239	0.090663
741	0.897528	0.0882354
742	0.898541	0.0884425
743	0.897643	0.0883393
744	0.897843	0.088806
745	0.898185	0.088764
746	0.897892	0.0898257
747	0.897234	0.0894794
748	0.898012	0.0887589
749	0.897079	0.0893017
750	0.897515	0.0892131
751	0.896066	0.0888315
752	0.896257	0.0892995
753	0.895559	0.089708
754	0.898154	0.0881339
755	0.898758	0.0883807
756	0.897661	0.0888259
757	0.898803	0.0885357
758	0.897399	0.0881259
759	0.897457	0.0883335
760	0.895577	0.0887186
761	0.89512	0.0891261
762	0.896035	0.0887004
763	0.896204	0.0886547
764	0.897302	0.0880033
765	0.896111	0.0880678
766	0.895116	0.0877222
767	0.895991	0.086672
768	0.894885	0.0870453
769	0.89373	0.0878314
770	0.894782	0.0878869
771	0.894361	0.088035
772	0.893734	0.0895287
773	0.893166	0.0894836
774	0.895036	0.0881674
775	0.894787	0.0884424
776	0.893814	0.0887392
777	0.891033	0.0903818
778	0.891242	0.0905914
779	0.891794	0.0901666
780	0.89042	0.091102
781	0.890247	0.0902993
782	0.889408	0.0911265
783	0.886724	0.0921358
784	0.886391	0.0923501
785	0.885844	0.0931773
786	0.885111	0.0937694
787	0.883787	0.093086
788	0.88308	0.0941346
789	0.881476	0.0943334
790	0.880788	0.0936928
791	0.880446	0.0940542
792	0.877459	0.0947759
793	0.877677	0.095095
794	0.877451	0.0953394
795	0.878744	0.0939454
796	0.878571	0.0933243
797	0.878962	0.0935488
798	0.877295	0.0941852
799	0.877322	0.0947942
800	0.877656	0.0944246
801	0.879695	0.0932936
802	0.878113	0.0929489
803	0.876758	0.0938925
804	0.875643	0.0943145
805	0.875661	0.0945064
806	0.8771	0.093724
807	0.877873	0.0944587
808	0.87714	0.0944433
809	0.875145	0.0947787
810	0.876425	0.0941862
811	0.876758	0.0939782
812	0.878065	0.0938939
813	0.876661	0.0946916
814	0.876025	0.0938261
815	0.874123	0.0949362
816	0.875043	0.0950655
817	0.874861	0.0949585
818	0.874203	0.0951832
819	0.875834	0.0944465
820	0.874861	0.094884
821	0.872914	0.0949152
822	0.87175	0.0961586
823	0.871399	0.0964978
824	0.870217	0.0971158
825	0.869013	0.0975875
826	0.868155	0.0984973
827	0.867897	0.0988423
828	0.868422	0.0987565
829	0.867364	0.0991556
830	0.867364	0.0998512
831	0.867333	0.0993307
832	0.865836	0.100334
833	0.866711	0.0985957
834	0.86776	0.0979221
835	0.867018	0.0985674
836	0.868715	0.0975109
837	0.870844	0.0966628
838	0.869	0.0977941
839	0.867681	0.0977757
840	0.866023	0.0986854
841	0.865881	0.0986691
842	0.866605	0.0983837
843	0.866556	0.0987141
844	0.865983	0.0983105
845	0.864747	0.0988276
846	0.864583	0.0986199
847	0.865152	0.098034
848	0.862957	0.0983734
849	0.860589	0.0992992
850	0.85918	0.10011
851	0.859065	0.100154
852	0.859532	0.0995137
853	0.858056	0.101455
854	0.857567	0.101093
855	0.856421	0.102146
856	0.854924	0.102766
857	0.855239	0.102812
858	0.856012	0.102257
859	0.855203	0.102007
860	0.856772	0.101192
861	0.85747	0.1009
862	0.857919	0.10046
863	0.857412	0.100578
864	0.858012	0.10039
865	0.857403	0.100247
866	0.856221	0.100846
867	0.855803	0.101751
868	0.856088	0.101401
869	0.856528	0.101769
870	0.855221	0.102516
871	0.85299	0.103985
872	0.855661	0.103005
873	0.854048	0.103741
874	0.854151	0.10302
875	0.851862	0.103958
876	0.848813	0.104964
877	0.850622	0.104675
878	0.848689	0.104843
879	0.848116	0.105649
880	0.847116	0.106425
881	0.847058	0.107479
882	0.845187	0.108568
883	0.8466	0.107586
884	0.846152	0.107849
885	0.846818	0.108494
886	0.847943	0.107743
887	0.845885	0.108664
888	0.846036	0.10929
889	0.844396	0.110455
890	0.845912	0.109591
891	0.845472	0.110011
892	0.845739	0.109922
893	0.847987	0.108879
894	0.845903	0.109291
895	0.847218	0.109818
896	0.847254	0.109536
897	0.847623	0.109227
898	0.84693	0.109229
899	0.846814	0.109315
900	0.845005	0.109781
901	0.845223	0.110046
902	0.845432	0.110234
903	0.844686	0.110909
904	0.845677	0.11012
905	0.845077	0.109741
906	0.845926	0.110155
907	0.846366	0.110188
908	0.844526	0.110856
909	0.843335	0.112226
910	0.841495	0.113053
911	0.842401	0.112529
912	0.841877	0.112689
913	0.841504	0.113078
914	0.842189	0.113167
915	0.842868	0.113548
916	0.84369	0.113133
917	0.841486	0.113909
918	0.838931	0.115185
919	0.839446	0.114727
920	0.839758	0.113785
921	0.841633	0.113201
922	0.840167	0.113551
923	0.839803	0.113822
924	0.838669	0.113988
925	0.838869	0.115206
926	0.837211	0.115187
927	0.837505	0.114596
928	0.836829	0.11418
929	0.838563	0.113997
930	0.839136	0.113722
931	0.837496	0.114054
932	0.837563	0.112985
933	0.837438	0.113453
934	0.837172	0.11373
935	0.835399	0.115065
936	0.835999	0.114659
937	0.837065	0.114606
938	0.836247	0.11412
939	0.834616	0.114606
940	0.83415	0.115264
941	0.83295	0.115462
942	0.836532	0.114459
943	0.836541	0.113899
944	0.83515	0.113853
945	0.835941	0.11428
946	0.833701	0.114947
947	0.836283	0.114573
948	0.835474	0.114043
949	0.834141	0.113982
950	0.835274	0.113124
951	0.834141	0.113549
952	0.834665	0.11286
953	0.83371	0.113676
954	0.833292	0.113849
955	0.834999	0.113281
956	0.83395	0.11392
957	0.836341	0.112705
958	0.835723	0.113442
959	0.835341	0.113908
960	0.83459	0.11426
961	0.834665	0.11456
962	0.835714	0.113978
963	0.835256	0.114146
964	0.838247	0.112914
965	0.836732	0.113468
966	0.835768	0.114284
967	0.834986	0.114957
968	0.834519	0.114736
969	0.834861	0.114302
970	0.835261	0.113562
971	0.834128	0.114301
972	0.834119	0.11399
973	0.834932	0.11403
974	0.835941	0.112885
975	0.835465	0.113592
976	0.834416	0.114395
977	0.834332	0.114802
978	0.83335	0.114957
979	0.834581	0.114378
980	0.834323	0.113525
981	0.833425	0.113572
982	0.83171	0.114399
983	0.830519	0.11467
984	0.831137	0.114431
985	0.833168	0.113597
986	0.832528	0.113371
987	0.830479	0.114666
988	0.830537	0.114459
989	0.829697	0.11516
990	0.82883	0.115271
991	0.828315	0.115318
992	0.829955	0.114563
993	0.829088	0.115038
994	0.829382	0.115524
995	0.829439	0.115208
996	0.829755	0.115423
997	0.82863	0.1159
998	0.830039	0.11498
999	0.829719	0.114795
1000	0.829422	0.115261
1001	0.828977	0.116004
1002	0.828337	0.117017
1003	0.828306	0.1166
1004	0.826448	0.117579
1005	0.825773	0.117692
1006	0.826533	0.116638
1007	0.826915	0.116612
1008	0.825769	0.116627
1009	0.827275	0.116649
1010	0.829324	0.115826
1011	0.827182	0.116932
1012	0.827146	0.117127
1013	0.828186	0.116996
1014	0.827324	0.117017
1015	0.826142	0.117166
1016	0.824707	0.117128
1017	0.825462	0.116495
1018	0.82301	0.117279
1019	0.823747	0.117323
1020	0.826329	0.115543
1021	0.826871	0.115937
1022	0.826662	0.116208
1023	0.825765	0.11649
1024	0.825814	0.116797
1025	0.827889	0.116481
1026	0.827565	0.116778
1027	0.827574	0.116934
1028	0.827662	0.11716
1029	0.826471	0.11763
1030	0.824707	0.118285
1031	0.823801	0.118918
1032	0.823441	0.119217
1033	0.824832	0.118337
1034	0.823956	0.118317
1035	0.823423	0.118345
1036	0.823449	0.118361
1037	0.821952	0.119569
1038	0.819157	0.12086
1039	0.819357	0.120681
1040	0.818851	0.121014
1041	0.821508	0.120447
1042	0.821912	0.120498
1043	0.821921	0.120138
1044	0.819411	0.120426
1045	0.818695	0.121193
1046	0.816211	0.122181
1047	0.814865	0.123215
1048	0.817259	0.121928
1049	0.815131	0.122821
1050	0.815389	0.122333
1051	0.816295	0.122248
1052	0.817362	0.121644
1053	0.818011	0.122294
1054	0.817371	0.121982
1055	0.816034	0.122317
1056	0.817025	0.122183
1057	0.816367	0.122381
1058	0.818416	0.121948
1059	0.818265	0.122052
1060	0.816634	0.122721
1061	0.817376	0.122706
1062	0.817398	0.122746
1063	0.816989	0.122654
1064	0.81503	0.124343
1065	0.815278	0.124238
1066	0.816403	0.123185
1067	0.814323	0.124729
1068	0.813301	0.125158
1069	0.813501	0.124538
1070	0.813168	0.12555
1071	0.812635	0.125499
1072	0.812932	0.125057
1073	0.81211	0.125462
1074	0.811644	0.125823
1075	0.809777	0.127166
1076	0.809453	0.12742
1077	0.808337	0.127866
1078	0.809768	0.127421
1079	0.811248	0.126846
1080	0.810617	0.127655
1081	0.809444	0.128555
1082	0.808462	0.12926
1083	0.80851	0.129872
1084	0.807137	0.129748
1085	0.805031	0.130472
1086	0.80444	0.130554
1087	0.804667	0.130227
1088	0.805489	0.130211
1089	0.806489	0.129534
1090	0.806289	0.129101
1091	0.808186	0.127733
1092	0.806382	0.129062
1093	0.806467	0.129141
1094	0.806027	0.128892
1095	0.806436	0.128007
1096	0.806311	0.128644
1097	0.805405	0.129012
1098	0.804716	0.129483
1099	0.80552	0.129638
1100	0.805205	0.129738
1101	0.807294	0.128496
1102	0.807897	0.128235
1103	0.806885	0.128569
1104	0.806854	0.128276
1105	0.80652	0.128957
1106	0.806005	0.128923
1107	0.805787	0.128999
1108	0.805751	0.128979
1109	0.805769	0.128735
1110	0.805342	0.129398
1111	0.805715	0.128332
1112	0.804773	0.128622
1113	0.80588	0.128035
1114	0.806471	0.127611
1115	0.806862	0.127685
1116	0.806564	0.127984
1117	0.808177	0.12732
1118	0.807897	0.127222
1119	0.807671	0.128332
1120	0.807231	0.128847
1121	0.806982	0.128348
1122	0.807182	0.127999
1123	0.805867	0.128421
1124	0.806622	0.12817
1125	0.806813	0.128673
1126	0.805609	0.128739
1127	0.806258	0.128689
1128	0.80764	0.127959
1129	0.806964	0.128543
1130	0.805782	0.128116
1131	0.805591	0.12786
1132	0.806858	0.128305
1133	0.806849	0.128308
1134	0.806897	0.127996
1135	0.8064	0.127931
1136	0.806124	0.12888
1137	0.805085	0.12894
1138	0.804018	0.129581
1139	0.803227	0.129822
1140	0.803791	0.130009
1141	0.803809	0.130601
1142	0.804805	0.1288
1143	0.804338	0.128558
1144	0.803787	0.129065
1145	0.803147	0.128745
1146	0.803378	0.128872
1147	0.80332	0.128812
1148	0.803027	0.128662
1149	0.802951	0.128338
1150	0.802276	0.128621
1151	0.804018	0.128367
1152	0.803027	0.128876
1153	0.802511	0.128976
1154	0.802672	0.129273
1155	0.802947	0.129105
1156	0.802996	0.12902
1157	0.802587	0.129594
1158	0.801872	0.129415
1159	0.800863	0.12956
1160	0.800929	0.129993
1161	0.802436	0.129314
1162	0.803578	0.128383
1163	0.803081	0.12884
1164	0.802356	0.12891
1165	0.801725	0.129231
1166	0.80125	0.129581
1167	0.800792	0.130096
1168	0.799077	0.130395
1169	0.799334	0.13091
1170	0.798468	0.131156
1171	0.79885	0.131368
1172	0.799605	0.131619
1173	0.799729	0.132461
1174	0.801054	0.131754
1175	0.800063	0.131434
1176	0.799574	0.131329
1177	0.798841	0.132414
1178	0.799872	0.132271
1179	0.800911	0.132297
1180	0.800587	0.132282
1181	0.800329	0.132532
1182	0.799538	0.133656
1183	0.798081	0.133243
1184	0.798881	0.133872
1185	0.797481	0.134138
1186	0.797072	0.134046
1187	0.794699	0.13453
1188	0.795583	0.134496
1189	0.797877	0.133575
1190	0.797401	0.133738
1191	0.799614	0.133098
1192	0.799281	0.133301
1193	0.799223	0.133412
1194	0.797881	0.134393
1195	0.797423	0.135482
1196	0.796596	0.135996
1197	0.797796	0.135302
1198	0.7982	0.135434
1199	0.794805	0.136014
1200	0.794414	0.135489
1201	0.794463	0.135769
1202	0.794081	0.135481
1203	0.794374	0.135409
1204	0.794708	0.135532
1205	0.794365	0.136004
1206	0.795308	0.136019
1207	0.794925	0.136807
1208	0.794716	0.136877
1209	0.794716	0.137631
1210	0.79529	0.137672
1211	0.79329	0.13917
1212	0.790925	0.139509
1213	0.790419	0.13952
1214	0.79081	0.140741
1215	0.789304	0.140683
1216	0.788761	0.141156
1217	0.788188	0.141556
1218	0.789134	0.141661
1219	0.788459	0.142306
1220	0.787286	0.142165
1221	0.785286	0.142935
1222	0.784122	0.143237
1223	0.784855	0.14272
1224	0.783522	0.143229
1225	0.782988	0.143089
1226	0.784486	0.143125
1227	0.783361	0.143644
1228	0.782637	0.144061
1229	0.782837	0.143665
1230	0.783828	0.143577
1231	0.783637	0.144469
1232	0.783428	0.144629
1233	0.783068	0.145332
1234	0.781943	0.145408
1235	0.780095	0.145857
1236	0.78017	0.146031
1237	0.779904	0.146356
1238	0.779219	0.146645
1239	0.779152	0.146163
1240	0.781286	0.147048
1241	0.78061	0.147317
1242	0.782214	0.147804
1243	0.783347	0.147574
1244	0.78309	0.147601
1245	0.782223	0.148262
1246	0.781041	0.148596
1247	0.780516	0.148471
1248	0.779125	0.148875
1249	0.778583	0.149175
1250	0.779925	0.149698
1251	0.779908	0.149678
1252	0.78249	0.148788
1253	0.781547	0.149628
1254	0.781872	0.149386
1255	0.782138	0.149466
1256	0.784587	0.149162
1257	0.786045	0.149479
1258	0.785903	0.149354
1259	0.784463	0.149421
1260	0.782396	0.150078
1261	0.783263	0.150341
1262	0.781872	0.150531
1263	0.782347	0.150562
1264	0.785551	0.150665
1265	0.784378	0.150803
1266	0.783529	0.150973
1267	0.782347	0.150965
1268	0.781738	0.151155
1269	0.780147	0.151547
1270	0.78132	0.15125
1271	0.780445	0.15157
1272	0.780672	0.15115
1273	0.780147	0.151065
1274	0.778965	0.151586
1275	0.779147	0.152165
1276	0.778881	0.152335
1277	0.77849	0.152657
1278	0.777214	0.153498
1279	0.777756	0.15288
1280	0.778099	0.153159
1281	0.775992	0.152616
1282	0.776268	0.152877
1283	0.775295	0.15276
1284	0.775565	0.152868
1285	0.775099	0.153585
1286	0.774316	0.153481
1287	0.773161	0.153268
1288	0.771082	0.153325
1289	0.771184	0.153343
1290	0.7701	0.153152
1291	0.771633	0.153892
1292	0.770727	0.15378
1293	0.770251	0.154152
1294	0.770491	0.15415
1295	0.770597	0.154799
1296	0.769588	0.15574
1297	0.769264	0.155668
1298	0.769064	0.155774
1299	0.767824	0.155825
1300	0.769637	0.156171
1301	0.770143	0.1562
1302	0.769419	0.156225
1303	0.768161	0.156446
1304	0.767579	0.156665
1305	0.768428	0.156228
1306	0.770859	0.15645

## Sheet: 500
Number of methylation markers	Average balanced accuracy	Standard deviation (sd)
1	0.933925	0.00697739
2	0.983446	0.0050807
3	0.986333	0.00440591
4	0.987978	0.00410321
5	0.989533	0.00396151
6	0.98729	0.00420156
7	0.987038	0.00432076
8	0.987409	0.00410226
9	0.987643	0.00635927
10	0.98746	0.0101563
11	0.985968	0.0046261
12	0.985288	0.00470079
13	0.986395	0.00481901
14	0.988506	0.00455523
15	0.988154	0.0046885
16	0.987964	0.00535557
17	0.989054	0.00669263
18	0.987675	0.00537062
19	0.986196	0.00780205
20	0.985742	0.00559294
21	0.985208	0.00796022
22	0.985776	0.00640403
23	0.985177	0.00685429
24	0.984292	0.00943675
25	0.984053	0.00701492
26	0.985153	0.00788153
27	0.984907	0.00681703
28	0.985087	0.00498453
29	0.984412	0.00624625
30	0.98441	0.00777238
31	0.98455	0.0116803
32	0.98425	0.0123007
33	0.984837	0.00585808
34	0.984214	0.00882438
35	0.984329	0.0101566
36	0.983887	0.011788
37	0.983348	0.016595
38	0.982879	0.0202693
39	0.983937	0.0114767
40	0.984481	0.00714849
41	0.984737	0.00922012
42	0.985098	0.0116945
43	0.985456	0.0134731
44	0.984777	0.0117679
45	0.984638	0.0124659
46	0.984032	0.0129181
47	0.984532	0.0118337
48	0.984575	0.0116256
49	0.982994	0.0167318
50	0.984322	0.0112659
51	0.985142	0.00699459
52	0.985088	0.00692608
53	0.985251	0.00737363
54	0.985314	0.00823342
55	0.985988	0.00658546
56	0.98554	0.00631593
57	0.985757	0.00621508
58	0.985134	0.00778172
59	0.985002	0.0102426
60	0.985069	0.00824306
61	0.985259	0.00825185
62	0.985515	0.00724961
63	0.984878	0.0112479
64	0.98499	0.010758
65	0.98464	0.0103773
66	0.984754	0.0114264
67	0.984736	0.0116367
68	0.985032	0.0115722
69	0.984048	0.0137905
70	0.984788	0.0107944
71	0.9846	0.0110066
72	0.98461	0.0100445
73	0.984085	0.0101791
74	0.98438	0.0107198
75	0.984385	0.0107221
76	0.983899	0.011623
77	0.98549	0.00659346
78	0.985459	0.00642204
79	0.985293	0.00678857
80	0.985342	0.00646495
81	0.985652	0.0048598
82	0.985536	0.00465465
83	0.985553	0.00489769
84	0.985525	0.00449567
85	0.98543	0.0045376
86	0.985409	0.00450012
87	0.985643	0.00446329
88	0.985731	0.00444533
89	0.985737	0.00446745
90	0.98564	0.00437299
91	0.98564	0.00447448
92	0.98557	0.00445789
93	0.985172	0.00458059
94	0.985032	0.00462749
95	0.984806	0.00479767
96	0.984747	0.00482538
97	0.984508	0.00492121
98	0.984605	0.00486321
99	0.984783	0.00481653
100	0.984689	0.00487025
101	0.984293	0.00482578
102	0.984369	0.00489797
103	0.984452	0.00493785
104	0.984262	0.00497223
105	0.984547	0.00511434
106	0.984704	0.00519896
107	0.984381	0.00583852
108	0.98468	0.00522934
109	0.984703	0.00503582
110	0.984687	0.00506821
111	0.984997	0.00524577
112	0.984905	0.0050294
113	0.984879	0.00518025
114	0.984977	0.00570525
115	0.984969	0.0056413
116	0.985122	0.00557301
117	0.98515	0.00588469
118	0.985071	0.00574382
119	0.985103	0.00606143
120	0.984981	0.00672936
121	0.984823	0.00693032
122	0.98468	0.00702244
123	0.984593	0.00718163
124	0.984654	0.00690459
125	0.984852	0.00672227
126	0.984925	0.00693199
127	0.984912	0.00688202
128	0.9851	0.00641278
129	0.985298	0.00599232
130	0.985102	0.00642676
131	0.985147	0.00674667
132	0.984982	0.0068876
133	0.985254	0.0065706
134	0.985383	0.00657867
135	0.984991	0.00779938
136	0.985119	0.00667364
137	0.985059	0.0066433
138	0.984879	0.00708076
139	0.984849	0.00808296
140	0.984858	0.00915868
141	0.984992	0.0084912
142	0.98527	0.00744666
143	0.985368	0.00725535
144	0.985439	0.00800619
145	0.985648	0.0070285
146	0.985787	0.00682372
147	0.985612	0.00653999
148	0.985767	0.00589656
149	0.985862	0.0062475
150	0.985862	0.00621189
151	0.985923	0.00714046
152	0.985848	0.00680584
153	0.985738	0.00675583
154	0.985826	0.00796605
155	0.985692	0.00912148
156	0.985897	0.00925539
157	0.985785	0.00916801
158	0.985851	0.00899834
159	0.985905	0.00893985
160	0.985709	0.0089312
161	0.985441	0.00913453
162	0.985264	0.0100749
163	0.985372	0.00920349
164	0.985549	0.00888749
165	0.985694	0.0088334
166	0.98545	0.00983831
167	0.985385	0.00954246
168	0.985548	0.00951737
169	0.985685	0.00893652
170	0.985666	0.00878521
171	0.985752	0.00849137
172	0.985586	0.00879822
173	0.9857	0.00907338
174	0.985681	0.00917168
175	0.985597	0.010281
176	0.985757	0.0102015
177	0.985766	0.0102428
178	0.985946	0.00957255
179	0.98587	0.009822
180	0.985666	0.010746
181	0.985599	0.0113223
182	0.985412	0.0115858
183	0.985168	0.0119052
184	0.985219	0.0118499
185	0.985882	0.0105873
186	0.986168	0.0105934
187	0.986252	0.00945729
188	0.986258	0.00932371
189	0.986252	0.00941784
190	0.986239	0.00848279
191	0.986343	0.00841681
192	0.986036	0.00919789
193	0.986017	0.00898876
194	0.98579	0.00923512
195	0.985747	0.00966714
196	0.985622	0.00984735
197	0.985805	0.00921708
198	0.985938	0.0089004
199	0.985969	0.00935032
200	0.985483	0.0103892
201	0.985491	0.0101823
202	0.985545	0.0100563
203	0.98567	0.0101324
204	0.985543	0.0105807
205	0.98522	0.0112826
206	0.985313	0.0108393
207	0.985246	0.0109183
208	0.985084	0.0111725
209	0.985172	0.0112027
210	0.985637	0.00882901
211	0.985464	0.00984908
212	0.985448	0.00989875
213	0.985709	0.00941892
214	0.985717	0.00913057
215	0.985559	0.00975606
216	0.98528	0.0107377
217	0.985501	0.0100575
218	0.985667	0.00964263
219	0.985713	0.00956112
220	0.985726	0.00942103
221	0.985528	0.00974301
222	0.985537	0.00977296
223	0.985454	0.0102987
224	0.985162	0.011039
225	0.98524	0.0111271
226	0.985344	0.0107329
227	0.985355	0.0108942
228	0.985494	0.0111113
229	0.985428	0.0116758
230	0.985422	0.0113493
231	0.985278	0.0115475
232	0.985382	0.0108031
233	0.985324	0.0106785
234	0.985352	0.0107433
235	0.9853	0.0110671
236	0.985284	0.011267
237	0.98485	0.0120284
238	0.984994	0.0118039
239	0.984929	0.0114185
240	0.985142	0.0107013
241	0.984814	0.0119199
242	0.984916	0.0117306
243	0.984626	0.0126266
244	0.984591	0.0124478
245	0.98465	0.0121375
246	0.984776	0.0119609
247	0.984638	0.0129164
248	0.984563	0.0128164
249	0.984438	0.0124313
250	0.984175	0.0131831
251	0.983673	0.0143749
252	0.982971	0.0153012
253	0.983557	0.014318
254	0.983463	0.0148902
255	0.98338	0.014811
256	0.983582	0.0147408
257	0.983428	0.0148057
258	0.983471	0.0149869
259	0.982984	0.015438
260	0.982954	0.0149003
261	0.982781	0.0153214
262	0.98211	0.0171279
263	0.98151	0.0176389
264	0.98131	0.0173151
265	0.980961	0.017924
266	0.981473	0.0169625
267	0.981345	0.0172922
268	0.981039	0.0176077
269	0.980938	0.0178337
270	0.980725	0.0183094
271	0.981274	0.0172495
272	0.981034	0.0182198
273	0.980602	0.0183997
274	0.980114	0.0189817
275	0.980184	0.0195869
276	0.980466	0.018812
277	0.980232	0.0199438
278	0.979646	0.0210237
279	0.980251	0.0194275
280	0.980017	0.0196167
281	0.979756	0.0205672
282	0.978847	0.0229315
283	0.97848	0.0233784
284	0.980569	0.0205857
285	0.980548	0.0209883
286	0.979908	0.0219301
287	0.979711	0.0224835
288	0.979519	0.0228615
289	0.979343	0.0233917
290	0.978979	0.0239565
291	0.97888	0.0242196
292	0.978288	0.0251008
293	0.977707	0.0253459
294	0.978306	0.0239465
295	0.977261	0.0249888
296	0.978358	0.0236129
297	0.980282	0.0207149
298	0.980164	0.0198777
299	0.980409	0.0199047
300	0.981038	0.0195958
301	0.980636	0.0200021
302	0.980526	0.0201099
303	0.979327	0.0214053
304	0.979559	0.0209137
305	0.980003	0.0203254
306	0.979763	0.0205465
307	0.979811	0.0208442
308	0.979886	0.0206511
309	0.979823	0.02104
310	0.980078	0.0212723
311	0.980355	0.0206697
312	0.979718	0.021406
313	0.979497	0.0215944
314	0.979593	0.022375
315	0.978303	0.0240947
316	0.978969	0.0236304
317	0.979056	0.0234248
318	0.978968	0.0228989
319	0.978728	0.0232915
320	0.97857	0.0235054
321	0.978935	0.0228392
322	0.979297	0.0225639
323	0.979203	0.0224418
324	0.979227	0.0223112
325	0.980008	0.0213669
326	0.980066	0.020443
327	0.981494	0.0179755
328	0.981414	0.017667
329	0.980857	0.0190203
330	0.981121	0.0182315
331	0.981263	0.0180934
332	0.981364	0.0177659
333	0.981111	0.0186299
334	0.981405	0.0189671
335	0.980813	0.0200022
336	0.981328	0.0191726
337	0.981253	0.0186679
338	0.981077	0.0195475
339	0.980846	0.0197883
340	0.98104	0.0197409
341	0.980446	0.0208363
342	0.980697	0.0208042
343	0.980673	0.0207206
344	0.980602	0.020711
345	0.980729	0.0201035
346	0.981198	0.018534
347	0.981262	0.0185461
348	0.981355	0.0184882
349	0.980675	0.0198013
350	0.980776	0.0192759
351	0.980659	0.0193368
352	0.980335	0.0200944
353	0.980238	0.0201417
354	0.980255	0.0201282
355	0.980183	0.0200994
356	0.979975	0.0204592
357	0.980068	0.0202347
358	0.980223	0.020675
359	0.980023	0.0207911
360	0.97969	0.0213658
361	0.979831	0.0205981
362	0.979794	0.0207221
363	0.980212	0.0199698
364	0.980308	0.0200734
365	0.98053	0.0202463
366	0.980359	0.0213727
367	0.979968	0.0222254
368	0.980085	0.021635
369	0.980229	0.0210444
370	0.980448	0.0208561
371	0.979999	0.0224196
372	0.980181	0.0220949
373	0.980032	0.0223162
374	0.980517	0.0217044
375	0.980488	0.0219678
376	0.980426	0.0219145
377	0.980216	0.0226118
378	0.980461	0.0223423
379	0.980317	0.0225114
380	0.98068	0.0226083
381	0.98057	0.0225502
382	0.980464	0.0227862
383	0.98114	0.0205959
384	0.980757	0.0210917
385	0.980501	0.0219352
386	0.980408	0.0221133
387	0.980133	0.0225037
388	0.980072	0.0229891
389	0.980272	0.0224885
390	0.979891	0.0228901
391	0.979901	0.0228369
392	0.97944	0.0235013
393	0.979377	0.0236813
394	0.979225	0.0245601
395	0.978575	0.0258109
396	0.978386	0.0260549
397	0.977829	0.0268099
398	0.978052	0.0261726
399	0.978703	0.0249877
400	0.97866	0.0248011
401	0.978199	0.0254143
402	0.978391	0.0253638
403	0.97822	0.0256495
404	0.978471	0.0254951
405	0.978276	0.025843
406	0.977634	0.0260764
407	0.977679	0.0262518
408	0.977914	0.0257682
409	0.977965	0.0262071
410	0.977725	0.0263717
411	0.977783	0.0263954
412	0.977799	0.0264681
413	0.977187	0.0272216
414	0.977014	0.0274366
415	0.976585	0.028025
416	0.976844	0.0282524
417	0.976357	0.0290573
418	0.975989	0.0296883
419	0.976104	0.0295534
420	0.97604	0.0299682
421	0.975666	0.0302732
422	0.97625	0.0297016
423	0.97589	0.0304844
424	0.976293	0.0295393
425	0.977161	0.027503
426	0.977038	0.0272808
427	0.97694	0.0273445
428	0.976711	0.0281275
429	0.976911	0.0279301
430	0.976863	0.0287102
431	0.976906	0.0276146
432	0.97685	0.0276628
433	0.976311	0.0282897
434	0.976316	0.0284781
435	0.976585	0.0280785
436	0.976772	0.0281274
437	0.976167	0.0285913
438	0.976626	0.0278823
439	0.975786	0.0284576
440	0.976154	0.0282348
441	0.976158	0.0283398
442	0.975945	0.0288114
443	0.9755	0.0294107
444	0.975623	0.0293027
445	0.975223	0.0298129
446	0.974837	0.0308406
447	0.974674	0.0307177
448	0.97444	0.0313341
449	0.974227	0.0319238
450	0.973708	0.032478
451	0.974406	0.031482
452	0.973871	0.0315918
453	0.973541	0.032722
454	0.97386	0.0316111
455	0.973966	0.0316631
456	0.973689	0.0323602
457	0.974251	0.0314666
458	0.974146	0.0321956
459	0.974363	0.0318611
460	0.973859	0.0324816
461	0.973966	0.0320286
462	0.974225	0.0312667
463	0.974222	0.0313967
464	0.974015	0.0318597
465	0.973292	0.032182
466	0.972754	0.0336517
467	0.973362	0.0326478
468	0.97301	0.033147
469	0.973538	0.0319348
470	0.974078	0.0316594
471	0.974105	0.0315224
472	0.974075	0.0317262
473	0.974294	0.0312322
474	0.973673	0.0321094
475	0.973505	0.0325567
476	0.973812	0.0323033
477	0.973806	0.0326432
478	0.972838	0.0339264
479	0.973345	0.0333767
480	0.973225	0.033048
481	0.973302	0.0334461
482	0.972692	0.0341426
483	0.973143	0.0333173
484	0.974065	0.0320045
485	0.973585	0.0328729
486	0.974012	0.0320544
487	0.973386	0.0328989
488	0.974311	0.031556
489	0.973768	0.0324936
490	0.974026	0.0324223
491	0.973227	0.0334113
492	0.972827	0.0341214
493	0.972744	0.0341938
494	0.973054	0.0335891
495	0.972798	0.033905
496	0.97288	0.0339308
497	0.971759	0.0357137
498	0.971452	0.0362452
499	0.971157	0.0364135
500	0.971245	0.036549
501	0.971396	0.0368501
502	0.971626	0.0369263
503	0.970949	0.0377353
504	0.971407	0.0380491
505	0.970649	0.0394123
506	0.969783	0.0401369
507	0.969205	0.0405474
508	0.969655	0.039683
509	0.969402	0.04014
510	0.969432	0.0399109
511	0.969208	0.0399422
512	0.968678	0.0407145
513	0.968844	0.0407098
514	0.968982	0.0408856
515	0.969465	0.0407251
516	0.969398	0.0411388
517	0.968804	0.041426
518	0.968524	0.0416783
519	0.969111	0.0405172
520	0.968801	0.0411754
521	0.96946	0.0400388
522	0.968791	0.041035
523	0.969132	0.0405984
524	0.969271	0.0402684
525	0.968563	0.0405307
526	0.968043	0.0406001
527	0.968158	0.0410651
528	0.968129	0.0415026
529	0.967772	0.0418327
530	0.968475	0.0413133
531	0.96762	0.0419573
532	0.96702	0.0424799
533	0.967377	0.0423077
534	0.967135	0.0425933
535	0.966565	0.0433464
536	0.965861	0.0440573
537	0.967383	0.0429234
538	0.967209	0.0429356
539	0.966729	0.043574
540	0.967398	0.0421718
541	0.966809	0.043383
542	0.966236	0.0440942
543	0.96536	0.0445066
544	0.964728	0.0454405
545	0.964611	0.0457537
546	0.96406	0.046184
547	0.964307	0.0451601
548	0.963452	0.046231
549	0.963349	0.0462994
550	0.963634	0.0455709
551	0.963557	0.0459015
552	0.962909	0.0467884
553	0.962522	0.0477287
554	0.961952	0.0481964
555	0.961227	0.0490995
556	0.959737	0.0506434
557	0.958773	0.0510441
558	0.958737	0.0511027
559	0.958487	0.051116
560	0.957643	0.0525063
561	0.957662	0.0519268
562	0.957404	0.0522176
563	0.956687	0.0524704
564	0.958318	0.0509724
565	0.957234	0.0523435
566	0.956823	0.0524935
567	0.955424	0.0537685
568	0.95368	0.0551291
569	0.952934	0.0557051
570	0.953012	0.0561361
571	0.952663	0.0559399
572	0.951836	0.0568686
573	0.950512	0.0579312
574	0.950932	0.0577312
575	0.949331	0.0591456
576	0.949142	0.0600021
577	0.949138	0.0598361
578	0.948843	0.0598218
579	0.948787	0.060607
580	0.948448	0.0601876
581	0.947529	0.0610257
582	0.946319	0.0621045
583	0.946343	0.0618332
584	0.946724	0.0617756
585	0.946369	0.0623786
586	0.945274	0.0625222
587	0.945111	0.0627939
588	0.946012	0.0618551
589	0.945919	0.0620339
590	0.947396	0.0614741
591	0.947327	0.061066
592	0.947265	0.0610773
593	0.946905	0.0617632
594	0.946146	0.0620563
595	0.9467	0.0618313
596	0.946955	0.0618001
597	0.947925	0.0612633
598	0.947091	0.0613221
599	0.946164	0.0620451
600	0.946121	0.0622396
601	0.94682	0.0611067
602	0.946854	0.060973
603	0.946911	0.0610089
604	0.947539	0.060906
605	0.947342	0.0611107
606	0.946657	0.0616725
607	0.945114	0.0631558
608	0.944541	0.0636136
609	0.945216	0.0630397
610	0.943947	0.0643058
611	0.942428	0.0650965
612	0.942953	0.0648171
613	0.942908	0.0648666
614	0.943126	0.0648783
615	0.943166	0.0648332
616	0.944064	0.0645349
617	0.943022	0.0654166
618	0.942095	0.0656584
619	0.942508	0.0654034
620	0.941769	0.0653144
621	0.941111	0.0656818
622	0.939079	0.0672916
623	0.939325	0.0674022
624	0.938373	0.0679318
625	0.938818	0.0676617
626	0.937608	0.0684715
627	0.937685	0.0687704
628	0.937019	0.0691165
629	0.936227	0.0693007
630	0.936083	0.0692616
631	0.935193	0.0698726
632	0.936649	0.06938
633	0.935708	0.069847
634	0.935084	0.0699806
635	0.934007	0.0708743
636	0.933165	0.0714169
637	0.933597	0.0712867
638	0.934983	0.0703983
639	0.933282	0.0718148
640	0.933344	0.0712001
641	0.934655	0.0697482
642	0.934386	0.0699952
643	0.933429	0.0700474
644	0.932342	0.0705945
645	0.932651	0.0699085
646	0.93151	0.0704771
647	0.930812	0.0707093
648	0.92933	0.0716708
649	0.930431	0.0708462
650	0.930127	0.0705492
651	0.929548	0.0713244
652	0.928533	0.0713743
653	0.926592	0.0726968
654	0.926784	0.072334
655	0.92724	0.0720888
656	0.927528	0.0717389
657	0.927704	0.0712877
658	0.926294	0.0726832
659	0.926483	0.0715958
660	0.925564	0.0724662
661	0.924335	0.0733166
662	0.923114	0.0746096
663	0.92223	0.0749588
664	0.922965	0.0749821
665	0.923615	0.0746158
666	0.923026	0.0747395
667	0.922027	0.0754635
668	0.92336	0.0751765
669	0.924647	0.0746237
670	0.923522	0.0757549
671	0.92272	0.0754595
672	0.922221	0.0762591
673	0.921286	0.0762705
674	0.920398	0.0772203
675	0.920886	0.0769547
676	0.919823	0.0772547
677	0.918815	0.0786322
678	0.919103	0.0789182
679	0.918722	0.0787714
680	0.919044	0.0792552
681	0.918759	0.0799252
682	0.917208	0.0808442
683	0.916158	0.0814057
684	0.915128	0.0823908
685	0.914148	0.0827283
686	0.913753	0.083282
687	0.913537	0.0836825
688	0.912822	0.0840689
689	0.912225	0.0840067
690	0.912004	0.0843159
691	0.912532	0.0834421
692	0.910626	0.0840406
693	0.908749	0.0857701
694	0.9086	0.0856137
695	0.907028	0.0866734
696	0.905895	0.0874342
697	0.906031	0.0882139
698	0.906478	0.0875135
699	0.905407	0.08773
700	0.904258	0.0887629
701	0.904851	0.0881401
702	0.904403	0.0883564
703	0.902707	0.0892761
704	0.902337	0.0895148
705	0.902268	0.0889069
706	0.900642	0.0899085
707	0.902151	0.089787
708	0.901349	0.0900288
709	0.900882	0.0906105
710	0.899743	0.0911817
711	0.900725	0.0906744
712	0.899528	0.0902969
713	0.896721	0.0912314
714	0.896755	0.0910036
715	0.896926	0.0910164
716	0.896014	0.0921358
717	0.896678	0.0918603
718	0.897496	0.0911767
719	0.89687	0.090703
720	0.895311	0.0908903
721	0.893967	0.0916482
722	0.893921	0.0917209
723	0.89078	0.0930578
724	0.889605	0.0937564
725	0.890354	0.0937186
726	0.889885	0.093473
727	0.889733	0.0939334
728	0.889093	0.0940663
729	0.891023	0.0930781
730	0.890349	0.0929216
731	0.889587	0.0923022
732	0.890909	0.0925092
733	0.890835	0.0921399
734	0.889878	0.0924793
735	0.891326	0.0914302
736	0.890123	0.0919922
737	0.889006	0.0931262
738	0.889129	0.0934239
739	0.889899	0.0925324
740	0.891235	0.092039
741	0.894536	0.0903133
742	0.895351	0.0903438
743	0.89445	0.0901181
744	0.894709	0.0905019
745	0.894685	0.0907707
746	0.894317	0.091745
747	0.893853	0.0915797
748	0.894456	0.0906423
749	0.893432	0.091185
750	0.893984	0.0910032
751	0.892683	0.0905246
752	0.89279	0.0912228
753	0.891697	0.0917803
754	0.894472	0.0903036
755	0.895301	0.090185
756	0.894299	0.0905614
757	0.895517	0.0899551
758	0.89455	0.0898545
759	0.894449	0.0898682
760	0.892425	0.0903673
761	0.891796	0.0907882
762	0.892449	0.0902633
763	0.892796	0.0900941
764	0.893673	0.0893856
765	0.892964	0.0891648
766	0.891741	0.0889494
767	0.892815	0.088287
768	0.891394	0.089037
769	0.890243	0.0895109
770	0.890962	0.0896673
771	0.890624	0.0893417
772	0.890744	0.089759
773	0.88999	0.0900909
774	0.891829	0.0887815
775	0.89132	0.0894262
776	0.890683	0.0897069
777	0.887759	0.0908115
778	0.888026	0.0907354
779	0.888596	0.0904485
780	0.887132	0.0913605
781	0.886999	0.0906571
782	0.886293	0.0914215
783	0.88427	0.0920758
784	0.883686	0.0929156
785	0.882833	0.0933772
786	0.881894	0.0942015
787	0.880854	0.093385
788	0.880087	0.0942156
789	0.878277	0.0937613
790	0.877416	0.0932411
791	0.876901	0.0938447
792	0.874187	0.0944679
793	0.874302	0.0945734
794	0.874344	0.0945641
795	0.8756	0.0934519
796	0.875854	0.0927503
797	0.876187	0.0931989
798	0.874523	0.0934879
799	0.874774	0.093566
800	0.875112	0.0935771
801	0.877006	0.0926621
802	0.875347	0.0926762
803	0.87427	0.0932731
804	0.873342	0.0933863
805	0.873484	0.0937088
806	0.874755	0.092896
807	0.875449	0.0936746
808	0.874929	0.0936369
809	0.872676	0.0939348
810	0.874313	0.0935481
811	0.874358	0.0934379
812	0.875726	0.0932743
813	0.874532	0.0939806
814	0.874002	0.0934337
815	0.872122	0.0941803
816	0.873338	0.0942912
817	0.872639	0.0946206
818	0.87149	0.0949927
819	0.873375	0.0943963
820	0.872023	0.0949654
821	0.870117	0.0950185
822	0.869314	0.0957047
823	0.869048	0.0961203
824	0.868325	0.0966275
825	0.86679	0.0970034
826	0.866104	0.0978753
827	0.865675	0.0982541
828	0.865966	0.0980183
829	0.86492	0.0982355
830	0.865291	0.0989109
831	0.865198	0.0983912
832	0.863745	0.0992776
833	0.864279	0.0975866
834	0.865406	0.09696
835	0.864772	0.0974319
836	0.866523	0.0960497
837	0.868763	0.0953504
838	0.866502	0.0964275
839	0.864364	0.0972305
840	0.8629	0.0979299
841	0.862706	0.0980284
842	0.863209	0.0982642
843	0.863449	0.0976416
844	0.862607	0.0977373
845	0.861511	0.097864
846	0.861338	0.0977516
847	0.861445	0.0971889
848	0.859258	0.0975845
849	0.856899	0.0986072
850	0.855545	0.0997625
851	0.855259	0.0999406
852	0.855995	0.0988738
853	0.854265	0.1009
854	0.853468	0.100898
855	0.852185	0.101784
856	0.850583	0.102317
857	0.850865	0.102428
858	0.851761	0.101885
859	0.851033	0.101872
860	0.852729	0.100432
861	0.853313	0.0999711
862	0.853297	0.0998998
863	0.852313	0.100059
864	0.853529	0.0998848
865	0.853462	0.0997243
866	0.852329	0.100131
867	0.852062	0.101009
868	0.852374	0.101074
869	0.852513	0.101123
870	0.851054	0.102064
871	0.849087	0.103206
872	0.851478	0.102508
873	0.850007	0.102855
874	0.849959	0.102144
875	0.847797	0.102928
876	0.84476	0.103802
877	0.846813	0.103213
878	0.844714	0.103571
879	0.844594	0.104594
880	0.843712	0.105091
881	0.843179	0.106167
882	0.841622	0.106809
883	0.843043	0.106124
884	0.842629	0.106016
885	0.843459	0.106395
886	0.844728	0.105981
887	0.842579	0.106966
888	0.842651	0.107372
889	0.841163	0.108493
890	0.842326	0.107769
891	0.841838	0.108245
892	0.842249	0.108327
893	0.8448	0.106919
894	0.843246	0.107427
895	0.844408	0.107907
896	0.844144	0.107691
897	0.844496	0.107313
898	0.843966	0.107461
899	0.843707	0.107623
900	0.841934	0.108352
901	0.841969	0.108807
902	0.842203	0.108524
903	0.841561	0.109082
904	0.842814	0.10852
905	0.842086	0.108193
906	0.842819	0.10818
907	0.843323	0.108094
908	0.841675	0.108851
909	0.839955	0.110715
910	0.838137	0.111632
911	0.839086	0.111157
912	0.838564	0.111391
913	0.838122	0.111824
914	0.839255	0.111167
915	0.839982	0.1114
916	0.840865	0.111309
917	0.83898	0.111787
918	0.836434	0.113215
919	0.836988	0.112637
920	0.836879	0.112146
921	0.838788	0.111212
922	0.837583	0.1115
923	0.836895	0.111928
924	0.835666	0.112232
925	0.835655	0.113402
926	0.834042	0.113838
927	0.834053	0.113098
928	0.833773	0.112661
929	0.835298	0.112497
930	0.836431	0.111609
931	0.834589	0.112523
932	0.834304	0.111666
933	0.834544	0.111515
934	0.834144	0.111958
935	0.832365	0.113155
936	0.833005	0.112791
937	0.834056	0.112557
938	0.833171	0.112423
939	0.831632	0.113052
940	0.831472	0.113456
941	0.830381	0.113645
942	0.833651	0.112096
943	0.833541	0.111822
944	0.832232	0.112268
945	0.832861	0.11252
946	0.830848	0.113385
947	0.833381	0.112528
948	0.832576	0.112131
949	0.831472	0.11205
950	0.831907	0.111759
951	0.830334	0.112723
952	0.830992	0.112102
953	0.830224	0.11243
954	0.829728	0.112606
955	0.831781	0.111612
956	0.830459	0.112659
957	0.832563	0.111348
958	0.831901	0.112279
959	0.831787	0.112432
960	0.831181	0.112643
961	0.831451	0.112948
962	0.832445	0.112569
963	0.831672	0.112635
964	0.834296	0.11098
965	0.832987	0.112016
966	0.832328	0.112063
967	0.831248	0.113363
968	0.831094	0.113158
969	0.830848	0.11257
970	0.831688	0.111474
971	0.830334	0.112647
972	0.830374	0.112477
973	0.831736	0.112217
974	0.832576	0.111077
975	0.832016	0.111498
976	0.830957	0.112229
977	0.831088	0.11254
978	0.830214	0.112575
979	0.831701	0.111938
980	0.831397	0.11099
981	0.830323	0.111305
982	0.828259	0.111768
983	0.827224	0.11205
984	0.827617	0.111667
985	0.830008	0.11054
986	0.829355	0.110828
987	0.826857	0.112105
988	0.826931	0.112003
989	0.825798	0.112679
990	0.825033	0.112758
991	0.824009	0.113098
992	0.826291	0.112226
993	0.825438	0.113031
994	0.825729	0.11289
995	0.825889	0.112629
996	0.826393	0.112793
997	0.825094	0.113404
998	0.827107	0.112441
999	0.82668	0.112538
1000	0.826513	0.112965
1001	0.8258	0.1137
1002	0.825027	0.114783
1003	0.824678	0.114399
1004	0.823414	0.11519
1005	0.822809	0.115281
1006	0.82331	0.114199
1007	0.823729	0.11411
1008	0.822708	0.113991
1009	0.823806	0.11418
1010	0.82594	0.11328
1011	0.82403	0.114156
1012	0.823907	0.114355
1013	0.825035	0.11419
1014	0.82402	0.114235
1015	0.822937	0.114711
1016	0.821287	0.115017
1017	0.822015	0.114298
1018	0.819599	0.115314
1019	0.820316	0.115662
1020	0.823295	0.113362
1021	0.824471	0.113076
1022	0.824215	0.113293
1023	0.823172	0.113583
1024	0.823202	0.113847
1025	0.825191	0.113364
1026	0.824676	0.113896
1027	0.824247	0.114138
1028	0.82394	0.114362
1029	0.82266	0.115078
1030	0.820983	0.115638
1031	0.820165	0.116398
1032	0.819394	0.11697
1033	0.820429	0.11639
1034	0.820002	0.116242
1035	0.819239	0.116338
1036	0.81917	0.116339
1037	0.817658	0.117432
1038	0.815187	0.118669
1039	0.815152	0.118847
1040	0.814528	0.119063
1041	0.816803	0.118278
1042	0.817515	0.118071
1043	0.81796	0.117703
1044	0.81571	0.11807
1045	0.815035	0.118862
1046	0.812611	0.120184
1047	0.811404	0.121109
1048	0.813635	0.119804
1049	0.811998	0.120403
1050	0.811918	0.120249
1051	0.812531	0.12021
1052	0.813417	0.119539
1053	0.813841	0.120164
1054	0.813422	0.120153
1055	0.812111	0.120588
1056	0.813025	0.120551
1057	0.812516	0.120629
1058	0.814444	0.12004
1059	0.814684	0.120188
1060	0.812991	0.121087
1061	0.813961	0.120766
1062	0.813918	0.120577
1063	0.813889	0.120643
1064	0.812119	0.122032
1065	0.811954	0.12214
1066	0.812914	0.121553
1067	0.810671	0.122552
1068	0.809754	0.122737
1069	0.809794	0.122318
1070	0.80944	0.12297
1071	0.80893	0.123048
1072	0.809103	0.123184
1073	0.808136	0.123289
1074	0.808026	0.123515
1075	0.806312	0.124816
1076	0.805563	0.125197
1077	0.804573	0.125726
1078	0.805861	0.125437
1079	0.807493	0.124725
1080	0.80701	0.125483
1081	0.805512	0.126537
1082	0.804288	0.127328
1083	0.804477	0.127253
1084	0.802795	0.127544
1085	0.800862	0.127876
1086	0.799878	0.128017
1087	0.800454	0.127528
1088	0.801622	0.127346
1089	0.802176	0.127019
1090	0.802136	0.126572
1091	0.80416	0.125442
1092	0.802163	0.126797
1093	0.802265	0.126878
1094	0.801881	0.126748
1095	0.802486	0.125966
1096	0.802332	0.126742
1097	0.801353	0.126999
1098	0.80086	0.127412
1099	0.801572	0.12766
1100	0.801262	0.127845
1101	0.803355	0.126748
1102	0.804792	0.126428
1103	0.803345	0.126959
1104	0.803081	0.126686
1105	0.803121	0.127124
1106	0.802537	0.12702
1107	0.80219	0.127188
1108	0.802094	0.127352
1109	0.802139	0.127123
1110	0.801598	0.127584
1111	0.801902	0.126487
1112	0.801582	0.12657
1113	0.802664	0.126215
1114	0.803288	0.125717
1115	0.803328	0.125835
1116	0.80308	0.126027
1117	0.804517	0.125358
1118	0.804566	0.125627
1119	0.804104	0.126438
1120	0.803629	0.126815
1121	0.803587	0.126385
1122	0.803462	0.126259
1123	0.802587	0.126468
1124	0.803166	0.126137
1125	0.803155	0.126473
1126	0.802043	0.126644
1127	0.802147	0.126706
1128	0.803749	0.12624
1129	0.803109	0.126498
1130	0.801867	0.1264
1131	0.801667	0.126345
1132	0.802462	0.12671
1133	0.802216	0.126675
1134	0.802216	0.126142
1135	0.801742	0.126246
1136	0.801456	0.126722
1137	0.800712	0.126772
1138	0.799683	0.127347
1139	0.799065	0.127476
1140	0.799731	0.127847
1141	0.799523	0.128303
1142	0.800406	0.126807
1143	0.799715	0.126546
1144	0.79911	0.126841
1145	0.798377	0.126729
1146	0.799099	0.126706
1147	0.799099	0.126553
1148	0.798763	0.126547
1149	0.798963	0.126251
1150	0.798163	0.12673
1151	0.800009	0.126652
1152	0.799054	0.127019
1153	0.79863	0.126873
1154	0.798886	0.127202
1155	0.799086	0.127369
1156	0.799801	0.127278
1157	0.799254	0.127777
1158	0.79831	0.127876
1159	0.79739	0.128186
1160	0.79739	0.128554
1161	0.799003	0.127769
1162	0.800203	0.126893
1163	0.79935	0.127558
1164	0.799179	0.127375
1165	0.798401	0.127776
1166	0.798361	0.127961
1167	0.798115	0.128628
1168	0.796257	0.128997
1169	0.796761	0.129403
1170	0.795881	0.129691
1171	0.79591	0.130237
1172	0.796507	0.130683
1173	0.796742	0.131124
1174	0.798227	0.130621
1175	0.797312	0.130094
1176	0.796859	0.130256
1177	0.795934	0.131067
1178	0.797067	0.13092
1179	0.797846	0.130943
1180	0.797616	0.13109
1181	0.797072	0.131386
1182	0.796667	0.132207
1183	0.794803	0.132118
1184	0.795267	0.13245
1185	0.793987	0.132811
1186	0.793587	0.133026
1187	0.791425	0.133397
1188	0.792659	0.133255
1189	0.794252	0.13251
1190	0.793979	0.132849
1191	0.796027	0.13226
1192	0.795742	0.132495
1193	0.795822	0.132733
1194	0.794736	0.133331
1195	0.794576	0.134318
1196	0.793955	0.134704
1197	0.794835	0.134089
1198	0.795432	0.134417
1199	0.791976	0.134384
1200	0.791731	0.13408
1201	0.79188	0.134188
1202	0.791512	0.133915
1203	0.791499	0.134234
1204	0.791785	0.134123
1205	0.791454	0.134641
1206	0.792419	0.134523
1207	0.792195	0.135074
1208	0.79199	0.135311
1209	0.79247	0.135578
1210	0.792654	0.135437
1211	0.790889	0.136813
1212	0.788401	0.137327
1213	0.787782	0.137621
1214	0.788086	0.138278
1215	0.786278	0.138389
1216	0.785569	0.138922
1217	0.785111	0.139518
1218	0.786132	0.139377
1219	0.785937	0.139887
1220	0.783713	0.139553
1221	0.781878	0.140581
1222	0.780676	0.14068
1223	0.781356	0.140205
1224	0.780202	0.140791
1225	0.780162	0.140612
1226	0.781564	0.140885
1227	0.780105	0.14157
1228	0.779751	0.14186
1229	0.779711	0.141391
1230	0.780409	0.141659
1231	0.780369	0.141967
1232	0.780558	0.142208
1233	0.780182	0.143094
1234	0.778913	0.142911
1235	0.77726	0.143466
1236	0.77742	0.14336
1237	0.776882	0.143592
1238	0.77634	0.143983
1239	0.77634	0.143605
1240	0.778465	0.144396
1241	0.777705	0.144379
1242	0.779561	0.144653
1243	0.78067	0.144445
1244	0.780281	0.144588
1245	0.779692	0.145253
1246	0.778513	0.145443
1247	0.778038	0.145345
1248	0.776535	0.145784
1249	0.776369	0.146149
1250	0.777553	0.146944
1251	0.777486	0.146895
1252	0.779969	0.145993
1253	0.779089	0.146674
1254	0.779438	0.146471
1255	0.779392	0.147139
1256	0.781926	0.146566
1257	0.78296	0.146698
1258	0.783035	0.146615
1259	0.781336	0.146956
1260	0.779843	0.147264
1261	0.780539	0.147722
1262	0.77907	0.14792
1263	0.77939	0.147819
1264	0.782246	0.147822
1265	0.781392	0.147971
1266	0.780752	0.148085
1267	0.77975	0.148029
1268	0.778979	0.148264
1269	0.77775	0.148787
1270	0.778523	0.148593
1271	0.777734	0.148812
1272	0.778081	0.148563
1273	0.777657	0.148117
1274	0.776273	0.148378
1275	0.776462	0.148995
1276	0.776372	0.149026
1277	0.776241	0.149493
1278	0.774926	0.150007
1279	0.775441	0.149801
1280	0.776046	0.149742
1281	0.773844	0.149668
1282	0.774193	0.149551
1283	0.77342	0.149377
1284	0.773622	0.149477
1285	0.772953	0.149721
1286	0.771638	0.149875
1287	0.770351	0.149753
1288	0.768034	0.149899
1289	0.768295	0.149759
1290	0.767405	0.149754
1291	0.768845	0.150061
1292	0.768021	0.150061
1293	0.767421	0.150658
1294	0.767919	0.150648
1295	0.767932	0.151174
1296	0.767482	0.152043
1297	0.767007	0.15238
1298	0.766972	0.152351
1299	0.76613	0.152361
1300	0.767642	0.153063
1301	0.767911	0.152977
1302	0.767436	0.152996
1303	0.766242	0.153378
1304	0.765492	0.153539
1305	0.766362	0.153188
1306	0.768535	0.153554

## Sheet: 1000
Number of methylation markers	Average balanced accuracy	Standard deviation (sd)
1	0.934473	0.0071354
2	0.98364	0.00540493
3	0.986511	0.004513
4	0.988116	0.00414723
5	0.989589	0.00407963
6	0.987645	0.00426506
7	0.987268	0.00441953
8	0.987664	0.00423211
9	0.98796	0.0064317
10	0.987914	0.00914214
11	0.986262	0.00471665
12	0.985563	0.00480851
13	0.986604	0.0048681
14	0.988737	0.00452269
15	0.988356	0.00459495
16	0.988091	0.00510451
17	0.989239	0.00678091
18	0.987723	0.00661059
19	0.986401	0.00753914
20	0.985784	0.00661319
21	0.985512	0.00798712
22	0.986004	0.00650163
23	0.985497	0.00649079
24	0.984721	0.00879942
25	0.98433	0.00652611
26	0.985422	0.0074865
27	0.985117	0.00700363
28	0.985164	0.0066212
29	0.984538	0.00790103
30	0.984723	0.00764169
31	0.984699	0.0114324
32	0.984753	0.0115111
33	0.985102	0.00552194
34	0.984594	0.00856257
35	0.98455	0.011312
36	0.984224	0.0117944
37	0.983434	0.01544
38	0.982948	0.0204121
39	0.983963	0.0128684
40	0.984681	0.00849823
41	0.985093	0.00919689
42	0.985403	0.0121167
43	0.985483	0.0139348
44	0.985086	0.0115801
45	0.984691	0.0129602
46	0.984326	0.013127
47	0.984793	0.0116641
48	0.984951	0.0111475
49	0.983127	0.0163042
50	0.984549	0.0120905
51	0.985389	0.00771723
52	0.985238	0.00853442
53	0.985251	0.00884167
54	0.985384	0.00997483
55	0.985941	0.00938993
56	0.985684	0.00847856
57	0.985758	0.00875084
58	0.98544	0.00778855
59	0.985243	0.0103406
60	0.985301	0.00876928
61	0.985441	0.009475
62	0.985713	0.00811779
63	0.985266	0.0106275
64	0.985268	0.0110911
65	0.984947	0.0107912
66	0.984923	0.0127147
67	0.984807	0.0127507
68	0.98514	0.0125343
69	0.984195	0.015637
70	0.98499	0.0116468
71	0.984826	0.0111503
72	0.984654	0.0112762
73	0.984394	0.00966831
74	0.984643	0.0107362
75	0.984659	0.0103508
76	0.984112	0.0118163
77	0.985661	0.00725825
78	0.985651	0.00676992
79	0.985437	0.0075513
80	0.985487	0.0077404
81	0.985865	0.00535983
82	0.985687	0.00555258
83	0.985706	0.00520749
84	0.985677	0.00493428
85	0.985615	0.00492838
86	0.985609	0.00491411
87	0.985839	0.00487484
88	0.985894	0.00486505
89	0.985855	0.0049259
90	0.985838	0.00485625
91	0.985762	0.00583005
92	0.985674	0.00548837
93	0.985349	0.00555563
94	0.985239	0.00558187
95	0.984965	0.00572318
96	0.984875	0.00544087
97	0.984541	0.00694404
98	0.984697	0.00651502
99	0.984839	0.00694055
100	0.984736	0.00693272
101	0.984386	0.00695214
102	0.984411	0.00742583
103	0.984524	0.0074013
104	0.984324	0.00744815
105	0.984625	0.00714936
106	0.984686	0.00802374
107	0.984467	0.00870754
108	0.984706	0.00795992
109	0.984745	0.00751817
110	0.984739	0.0070893
111	0.985088	0.00713568
112	0.984857	0.00934442
113	0.984906	0.0088715
114	0.984959	0.00910256
115	0.984913	0.00908185
116	0.985101	0.00959803
117	0.985147	0.00969265
118	0.984993	0.00974491
119	0.985143	0.00985033
120	0.984996	0.0111673
121	0.984889	0.0112012
122	0.984735	0.0112404
123	0.984712	0.0107777
124	0.984768	0.0113498
125	0.984992	0.0102372
126	0.985032	0.0107499
127	0.985008	0.0102993
128	0.98514	0.0105216
129	0.985243	0.0104121
130	0.985142	0.0105678
131	0.985194	0.0100934
132	0.985045	0.0101891
133	0.985198	0.0100586
134	0.985219	0.0107118
135	0.984967	0.0107389
136	0.985087	0.00987388
137	0.985115	0.00894877
138	0.984857	0.0108145
139	0.984837	0.0112986
140	0.984965	0.0113148
141	0.985145	0.0107227
142	0.98539	0.00939354
143	0.98554	0.00914141
144	0.985433	0.00982687
145	0.985744	0.00834604
146	0.985966	0.00768108
147	0.985842	0.00746887
148	0.985867	0.00763811
149	0.986055	0.00718458
150	0.986011	0.00716228
151	0.986204	0.00738913
152	0.986108	0.00712435
153	0.985993	0.00744399
154	0.985994	0.00892869
155	0.985865	0.00979979
156	0.986098	0.0102479
157	0.985977	0.0102026
158	0.986025	0.0100693
159	0.986102	0.0100604
160	0.985872	0.0104179
161	0.985553	0.0109875
162	0.985432	0.011587
163	0.985547	0.0106225
164	0.985746	0.0108674
165	0.9858	0.0108739
166	0.985585	0.0116113
167	0.985496	0.0114067
168	0.985643	0.0107254
169	0.985783	0.00994861
170	0.985765	0.00985641
171	0.985872	0.00970662
172	0.985672	0.00990324
173	0.985784	0.0107321
174	0.985706	0.0113378
175	0.985523	0.0115995
176	0.985569	0.0131054
177	0.985629	0.0130148
178	0.985719	0.0128417
179	0.985559	0.0135145
180	0.98536	0.0141197
181	0.985284	0.0146256
182	0.985217	0.0145243
183	0.984954	0.0147459
184	0.985095	0.0148741
185	0.985682	0.0134052
186	0.9859	0.0136977
187	0.986143	0.0121822
188	0.986151	0.0115057
189	0.986186	0.0118764
190	0.986103	0.0116273
191	0.986053	0.0117673
192	0.985837	0.0117343
193	0.985969	0.0113456
194	0.985759	0.0119293
195	0.985732	0.012069
196	0.985709	0.0122611
197	0.985761	0.0115882
198	0.985817	0.0114085
199	0.985901	0.0118863
200	0.985616	0.012293
201	0.985445	0.0129426
202	0.985584	0.0130313
203	0.985618	0.0127844
204	0.985615	0.0125852
205	0.985262	0.013179
206	0.985395	0.0127056
207	0.985115	0.0136318
208	0.984964	0.013922
209	0.985121	0.0137013
210	0.985605	0.0112917
211	0.985492	0.0118076
212	0.985416	0.0117253
213	0.985677	0.011942
214	0.985643	0.0119213
215	0.985442	0.0121643
216	0.985047	0.0136937
217	0.985416	0.0125354
218	0.985497	0.0125033
219	0.985575	0.0124177
220	0.985599	0.0121538
221	0.985543	0.0118037
222	0.985469	0.011798
223	0.985204	0.0131494
224	0.984845	0.0141
225	0.985056	0.0137381
226	0.985071	0.0138585
227	0.985074	0.0138553
228	0.985219	0.014161
229	0.985124	0.0144641
230	0.98514	0.0140805
231	0.984918	0.0148364
232	0.984952	0.0144531
233	0.985001	0.0141887
234	0.985072	0.0138778
235	0.984895	0.0145182
236	0.984929	0.0145034
237	0.984523	0.015016
238	0.984729	0.0146902
239	0.984722	0.0145027
240	0.984903	0.0136515
241	0.984578	0.0149225
242	0.984681	0.0146976
243	0.984322	0.0157564
244	0.984334	0.0151706
245	0.984196	0.0157313
246	0.984401	0.015434
247	0.984243	0.0161177
248	0.984158	0.0160975
249	0.984094	0.0156079
250	0.983636	0.0164766
251	0.983034	0.0179111
252	0.982238	0.0197413
253	0.982696	0.0178934
254	0.982848	0.0179379
255	0.982879	0.0178045
256	0.982967	0.0177697
257	0.982956	0.0178514
258	0.982812	0.0179807
259	0.982143	0.0186209
260	0.982101	0.0187371
261	0.981908	0.0186991
262	0.981434	0.0201862
263	0.98084	0.020831
264	0.980698	0.0204716
265	0.980408	0.0210427
266	0.980822	0.0203973
267	0.980684	0.0208098
268	0.980257	0.0212595
269	0.980332	0.0214151
270	0.979971	0.0227782
271	0.980669	0.020981
272	0.980322	0.0217788
273	0.980014	0.0221063
274	0.979449	0.0225346
275	0.97944	0.0233738
276	0.979774	0.0225468
277	0.979529	0.0234518
278	0.978863	0.0247943
279	0.979565	0.0235747
280	0.979297	0.0237925
281	0.978995	0.024395
282	0.97827	0.0265561
283	0.977861	0.0268475
284	0.979853	0.0238188
285	0.979655	0.0241502
286	0.979228	0.0247448
287	0.979093	0.0253077
288	0.978666	0.0257676
289	0.978598	0.0262373
290	0.977992	0.0275826
291	0.978238	0.0273203
292	0.977364	0.0281926
293	0.976947	0.0284867
294	0.977358	0.0282755
295	0.976392	0.0285584
296	0.977904	0.0268901
297	0.979643	0.0241307
298	0.9795	0.0229616
299	0.979767	0.0228154
300	0.980522	0.0221543
301	0.980098	0.0230375
302	0.980223	0.0227511
303	0.97891	0.0237175
304	0.979025	0.0242476
305	0.979575	0.0229635
306	0.979425	0.0233048
307	0.979386	0.0233785
308	0.979349	0.0234992
309	0.979331	0.0235666
310	0.979575	0.0239684
311	0.979661	0.0237645
312	0.979289	0.0239122
313	0.978972	0.0243618
314	0.979178	0.0245484
315	0.977879	0.0266258
316	0.978338	0.0266839
317	0.978607	0.0264867
318	0.978482	0.0261102
319	0.978132	0.0265579
320	0.978065	0.0262001
321	0.9784	0.0257283
322	0.978657	0.0256646
323	0.978605	0.0253247
324	0.978742	0.0252442
325	0.979427	0.0240276
326	0.979435	0.0238377
327	0.980797	0.0212202
328	0.98066	0.0211617
329	0.980246	0.0220445
330	0.980533	0.0212864
331	0.980601	0.0213173
332	0.980738	0.0209793
333	0.980633	0.0219962
334	0.980638	0.0223515
335	0.980053	0.0239292
336	0.980558	0.022777
337	0.980504	0.0225149
338	0.980405	0.0232362
339	0.980206	0.0234723
340	0.980176	0.0241863
341	0.979576	0.0252215
342	0.979786	0.0251383
343	0.979769	0.0248204
344	0.979645	0.0250336
345	0.979656	0.0255257
346	0.980248	0.0231715
347	0.980386	0.0230702
348	0.980402	0.0229311
349	0.979854	0.0240019
350	0.979983	0.023397
351	0.979713	0.023703
352	0.979533	0.0240341
353	0.979411	0.0239598
354	0.979437	0.0240113
355	0.979319	0.0238839
356	0.979247	0.0246299
357	0.97928	0.0248939
358	0.979403	0.0250545
359	0.979215	0.0254399
360	0.978947	0.0258293
361	0.979113	0.0250998
362	0.97894	0.0253779
363	0.979445	0.0243896
364	0.979562	0.0243608
365	0.979638	0.024575
366	0.979603	0.0251734
367	0.979203	0.026051
368	0.979206	0.0258234
369	0.979448	0.0249366
370	0.979643	0.0252464
371	0.97932	0.0261832
372	0.979508	0.0261916
373	0.979288	0.0267601
374	0.97979	0.0254471
375	0.979755	0.0259224
376	0.979783	0.0254995
377	0.979417	0.0266583
378	0.979572	0.0263638
379	0.979445	0.0264889
380	0.979961	0.0268642
381	0.980154	0.0258026
382	0.979947	0.0267285
383	0.980573	0.0250627
384	0.98014	0.0256708
385	0.98004	0.0259965
386	0.97981	0.0261487
387	0.979787	0.0254585
388	0.979581	0.0267128
389	0.979795	0.0258307
390	0.979306	0.0266681
391	0.979411	0.0265757
392	0.978919	0.0267782
393	0.978901	0.0269721
394	0.978464	0.0282796
395	0.978028	0.0289799
396	0.977765	0.0294823
397	0.977322	0.0298686
398	0.977451	0.0295116
399	0.978107	0.0283279
400	0.977968	0.0282688
401	0.977546	0.0289415
402	0.977628	0.028683
403	0.977583	0.0286467
404	0.977776	0.0285914
405	0.977616	0.0286008
406	0.977076	0.0291762
407	0.977014	0.0295405
408	0.977289	0.0288556
409	0.977318	0.0292211
410	0.977079	0.029215
411	0.977103	0.0295201
412	0.977166	0.0296357
413	0.976564	0.0303327
414	0.976328	0.0304609
415	0.975935	0.0313425
416	0.97609	0.0316236
417	0.97555	0.0325211
418	0.975115	0.0332927
419	0.975196	0.0332878
420	0.975194	0.0335034
421	0.974904	0.0336802
422	0.975375	0.0332527
423	0.975175	0.033737
424	0.97545	0.0330841
425	0.976289	0.0312683
426	0.976292	0.0306866
427	0.976188	0.0307925
428	0.976022	0.0314014
429	0.97604	0.0317805
430	0.97601	0.032307
431	0.976152	0.0316001
432	0.975928	0.0316813
433	0.975538	0.032007
434	0.975508	0.0324575
435	0.975672	0.0320875
436	0.975661	0.032292
437	0.975332	0.032491
438	0.97578	0.0316126
439	0.974938	0.0323148
440	0.975251	0.0321027
441	0.975329	0.0320277
442	0.975206	0.0323164
443	0.974554	0.0329999
444	0.974636	0.033392
445	0.974361	0.0334562
446	0.974112	0.0342159
447	0.973961	0.0342888
448	0.973659	0.0350916
449	0.973478	0.0357987
450	0.973021	0.0359958
451	0.973558	0.0352667
452	0.973097	0.0353884
453	0.972555	0.0368141
454	0.972992	0.0351918
455	0.973061	0.0354817
456	0.97289	0.0360148
457	0.973223	0.0356277
458	0.973185	0.0358668
459	0.973332	0.0356809
460	0.972985	0.0361913
461	0.972941	0.0356661
462	0.973216	0.0354909
463	0.97331	0.035447
464	0.973053	0.0355767
465	0.972601	0.0358225
466	0.972043	0.0370255
467	0.972474	0.0363344
468	0.972232	0.0367748
469	0.972611	0.0360795
470	0.972988	0.0359315
471	0.973054	0.0358104
472	0.973115	0.0354356
473	0.973316	0.0350935
474	0.972738	0.036045
475	0.97262	0.0364609
476	0.972851	0.0359633
477	0.972821	0.0363333
478	0.972122	0.0371576
479	0.972513	0.0366649
480	0.972494	0.0363104
481	0.972394	0.0366044
482	0.971934	0.0371138
483	0.972356	0.0366624
484	0.973113	0.0352998
485	0.97278	0.0360406
486	0.973101	0.0354457
487	0.972575	0.0361904
488	0.973171	0.0350235
489	0.972802	0.0356942
490	0.9729	0.03596
491	0.972332	0.0364646
492	0.972104	0.0368207
493	0.971984	0.0372616
494	0.972377	0.0365387
495	0.972006	0.0372445
496	0.972003	0.0371696
497	0.970899	0.0389341
498	0.97067	0.0393837
499	0.970389	0.0395964
500	0.970345	0.0398387
501	0.970408	0.0401139
502	0.970647	0.0402579
503	0.970118	0.0407753
504	0.970563	0.0406667
505	0.969858	0.0422588
506	0.969166	0.0427078
507	0.968586	0.0429837
508	0.968872	0.0422951
509	0.968691	0.0427836
510	0.968788	0.0426166
511	0.968437	0.0430368
512	0.967988	0.0435642
513	0.968145	0.0435761
514	0.968113	0.044109
515	0.968595	0.0435086
516	0.968558	0.0440524
517	0.967928	0.044363
518	0.967811	0.044459
519	0.968248	0.0434758
520	0.967876	0.0439127
521	0.968593	0.0430759
522	0.967954	0.0439564
523	0.968418	0.0435815
524	0.968499	0.0435917
525	0.967886	0.0435978
526	0.967502	0.0437776
527	0.967364	0.0442399
528	0.967247	0.0451043
529	0.966854	0.0454534
530	0.967553	0.0448579
531	0.966792	0.0457827
532	0.966268	0.0466185
533	0.966637	0.0457348
534	0.966434	0.046274
535	0.965854	0.0470602
536	0.965223	0.0479624
537	0.966545	0.0461432
538	0.966565	0.046037
539	0.966401	0.0462215
540	0.966761	0.0454239
541	0.96621	0.0462962
542	0.965921	0.0466269
543	0.965098	0.0472836
544	0.964466	0.0480072
545	0.964221	0.0485246
546	0.963483	0.048941
547	0.963706	0.0482845
548	0.962803	0.0489561
549	0.962756	0.0490154
550	0.962775	0.0489164
551	0.962675	0.0492838
552	0.962054	0.0497202
553	0.961748	0.0505214
554	0.961411	0.0508806
555	0.960608	0.0516795
556	0.95918	0.0530593
557	0.95825	0.0535098
558	0.958159	0.053916
559	0.957966	0.0541053
560	0.957055	0.0550792
561	0.957106	0.054483
562	0.957001	0.0546951
563	0.956291	0.0548948
564	0.957886	0.0533619
565	0.95654	0.0548521
566	0.956082	0.0553301
567	0.954808	0.0564151
568	0.952972	0.057997
569	0.952185	0.0586813
570	0.952181	0.0587427
571	0.95184	0.0588646
572	0.950999	0.0597586
573	0.949929	0.060387
574	0.950323	0.0602874
575	0.948687	0.0615531
576	0.948498	0.062034
577	0.948627	0.0618632
578	0.947972	0.0623052
579	0.947724	0.0629516
580	0.947463	0.0629214
581	0.946512	0.0635333
582	0.945544	0.0646136
583	0.945826	0.0642884
584	0.946025	0.0641217
585	0.945819	0.0646501
586	0.944552	0.0650191
587	0.944465	0.0650036
588	0.945299	0.0643367
589	0.945135	0.0645677
590	0.946632	0.0638429
591	0.946494	0.0636323
592	0.946486	0.063522
593	0.946068	0.0638873
594	0.945215	0.0647041
595	0.945791	0.0642786
596	0.946185	0.0643742
597	0.947061	0.0637411
598	0.946201	0.0638922
599	0.945224	0.064672
600	0.945183	0.0648895
601	0.945822	0.0636875
602	0.946215	0.0633851
603	0.946062	0.0638054
604	0.946869	0.0635346
605	0.946651	0.0637573
606	0.945706	0.0645937
607	0.944527	0.0656595
608	0.943532	0.0662531
609	0.9441	0.065869
610	0.942631	0.0669793
611	0.941281	0.0675471
612	0.941539	0.067701
613	0.941341	0.0680631
614	0.941562	0.0678061
615	0.941899	0.0676977
616	0.943022	0.067248
617	0.941893	0.067872
618	0.941277	0.067946
619	0.941842	0.0677005
620	0.940524	0.0681371
621	0.939654	0.068801
622	0.937949	0.0700602
623	0.938077	0.0700674
624	0.937344	0.0703173
625	0.937584	0.0702195
626	0.936382	0.0707368
627	0.936732	0.0708392
628	0.935742	0.0716884
629	0.935138	0.0714207
630	0.935257	0.0712592
631	0.933855	0.0721183
632	0.9351	0.0716665
633	0.934225	0.0717909
634	0.933579	0.0720519
635	0.932352	0.073062
636	0.931975	0.0731669
637	0.932343	0.0731282
638	0.933726	0.0723914
639	0.932083	0.0733846
640	0.932019	0.073112
641	0.933308	0.0719899
642	0.932755	0.0720849
643	0.931831	0.0722605
644	0.930814	0.0726696
645	0.930966	0.072202
646	0.929913	0.0728143
647	0.929149	0.0732178
648	0.927868	0.0739013
649	0.928781	0.0733264
650	0.928794	0.0732001
651	0.928161	0.0736277
652	0.927135	0.0737605
653	0.925313	0.0751775
654	0.925477	0.0745613
655	0.926034	0.0743593
656	0.926314	0.0742243
657	0.926417	0.0737286
658	0.925193	0.074903
659	0.925485	0.0739474
660	0.924464	0.0744436
661	0.923278	0.0754208
662	0.922044	0.0762349
663	0.921134	0.0768785
664	0.921938	0.0768357
665	0.922622	0.0766492
666	0.921912	0.0767304
667	0.920827	0.0775332
668	0.922189	0.0773049
669	0.923401	0.0767648
670	0.922264	0.0774319
671	0.9217	0.0772359
672	0.920927	0.0782443
673	0.920114	0.0777186
674	0.918944	0.0785479
675	0.919502	0.078443
676	0.918667	0.0784248
677	0.917782	0.0797432
678	0.917972	0.0800211
679	0.917666	0.0798342
680	0.91801	0.0800044
681	0.917244	0.0811397
682	0.915783	0.0820529
683	0.914675	0.0827265
684	0.913786	0.083514
685	0.912815	0.083795
686	0.912475	0.0842345
687	0.91233	0.0844822
688	0.911512	0.0851545
689	0.910939	0.0852697
690	0.910568	0.0857768
691	0.911144	0.0850468
692	0.909189	0.0856052
693	0.907396	0.0870224
694	0.906979	0.0870438
695	0.905608	0.087692
696	0.904592	0.0884748
697	0.904519	0.0893061
698	0.904949	0.0888761
699	0.904007	0.089069
700	0.902663	0.0898494
701	0.902934	0.0891554
702	0.902455	0.0893224
703	0.900968	0.0900357
704	0.900456	0.0903012
705	0.900629	0.0896618
706	0.899083	0.0907509
707	0.900322	0.0904201
708	0.899345	0.0907464
709	0.898707	0.0913739
710	0.897771	0.092018
711	0.898628	0.0914955
712	0.897608	0.0911668
713	0.894955	0.0919669
714	0.894932	0.0916919
715	0.894861	0.0919549
716	0.893736	0.0929534
717	0.894389	0.092877
718	0.895619	0.0916598
719	0.895082	0.0910582
720	0.893546	0.0912819
721	0.891889	0.0921157
722	0.891921	0.0924184
723	0.888775	0.0940804
724	0.887949	0.0945599
725	0.888674	0.0943524
726	0.887787	0.0945149
727	0.887518	0.0947177
728	0.886741	0.0949272
729	0.889059	0.093532
730	0.888352	0.0933202
731	0.887557	0.0931371
732	0.889094	0.0931517
733	0.888622	0.0930365
734	0.887725	0.0933988
735	0.88933	0.0921405
736	0.888047	0.09292
737	0.886805	0.0939463
738	0.88713	0.0940062
739	0.888267	0.0929724
740	0.889533	0.0922461
741	0.892649	0.0907389
742	0.893455	0.0903052
743	0.892561	0.0903385
744	0.893067	0.0903091
745	0.893304	0.0901874
746	0.893188	0.0908324
747	0.892344	0.0913409
748	0.893286	0.090496
749	0.89213	0.0910078
750	0.892689	0.0910188
751	0.891505	0.0908797
752	0.891496	0.0912317
753	0.89051	0.0918922
754	0.893167	0.0904073
755	0.893817	0.0904831
756	0.893149	0.0906478
757	0.894161	0.0898357
758	0.892995	0.0896436
759	0.892971	0.0899471
760	0.890774	0.0902388
761	0.88999	0.0907133
762	0.890606	0.0905631
763	0.891162	0.0899378
764	0.891886	0.0893935
765	0.890874	0.0893143
766	0.889674	0.0894475
767	0.890715	0.0889044
768	0.889637	0.0895863
769	0.888497	0.0899407
770	0.889274	0.0904785
771	0.888752	0.0902776
772	0.888786	0.0905798
773	0.887685	0.0910414
774	0.889618	0.0896232
775	0.889275	0.0903174
776	0.888649	0.0906473
777	0.885779	0.0915926
778	0.885907	0.0915179
779	0.886715	0.0912683
780	0.88534	0.0920281
781	0.88513	0.0915811
782	0.884673	0.0918616
783	0.882393	0.0929214
784	0.881624	0.0933867
785	0.881012	0.0937854
786	0.880176	0.0945448
787	0.879135	0.0939742
788	0.878678	0.09452
789	0.877146	0.0942561
790	0.876415	0.0937421
791	0.875734	0.0943243
792	0.872889	0.0951259
793	0.873041	0.0949637
794	0.873091	0.0948486
795	0.874151	0.0942631
796	0.874044	0.0937059
797	0.874353	0.094157
798	0.872734	0.0946943
799	0.873074	0.0947005
800	0.87335	0.0946116
801	0.875089	0.0936909
802	0.87363	0.0937803
803	0.872401	0.0943247
804	0.871523	0.0943059
805	0.871579	0.0944732
806	0.872996	0.0936894
807	0.873681	0.0938885
808	0.873014	0.0940848
809	0.871106	0.0942588
810	0.872985	0.093782
811	0.872783	0.0936328
812	0.874109	0.0934547
813	0.872871	0.0941458
814	0.872494	0.0938953
815	0.870478	0.0946128
816	0.871211	0.0950272
817	0.870647	0.0952688
818	0.869503	0.0958109
819	0.871619	0.0949708
820	0.869914	0.0955451
821	0.868366	0.0959683
822	0.867282	0.0967392
823	0.867098	0.0970444
824	0.866041	0.0975755
825	0.864674	0.0978863
826	0.864306	0.0985688
827	0.86384	0.0990149
828	0.864188	0.0985928
829	0.863447	0.0988225
830	0.863633	0.0992601
831	0.86328	0.0990431
832	0.862106	0.0994662
833	0.862349	0.0979203
834	0.863388	0.0971938
835	0.862899	0.0976072
836	0.864465	0.0965264
837	0.867195	0.0959281
838	0.864634	0.0968535
839	0.862687	0.0975482
840	0.861002	0.0981901
841	0.86087	0.0982556
842	0.861611	0.0982747
843	0.861587	0.0978396
844	0.860829	0.0980119
845	0.859543	0.0983006
846	0.859079	0.0983394
847	0.859415	0.0972204
848	0.857452	0.0981194
849	0.854853	0.0990008
850	0.853551	0.0996757
851	0.853238	0.0996448
852	0.854348	0.0986638
853	0.852976	0.100282
854	0.852313	0.100259
855	0.850765	0.101374
856	0.849037	0.101861
857	0.84942	0.102094
858	0.849998	0.101434
859	0.84942	0.101202
860	0.850983	0.0998969
861	0.851429	0.0994406
862	0.851509	0.0993807
863	0.850565	0.0998211
864	0.851423	0.0995725
865	0.851472	0.0995207
866	0.850172	0.100088
867	0.849734	0.100727
868	0.849895	0.100911
869	0.850022	0.101108
870	0.848703	0.101869
871	0.846726	0.102898
872	0.849211	0.102057
873	0.847903	0.10236
874	0.847404	0.10177
875	0.845641	0.102419
876	0.84279	0.103221
877	0.844532	0.102925
878	0.842636	0.103408
879	0.842286	0.104313
880	0.841286	0.104645
881	0.840779	0.105525
882	0.838928	0.106561
883	0.840233	0.105786
884	0.840072	0.105551
885	0.840566	0.105776
886	0.841481	0.105679
887	0.83954	0.106822
888	0.839178	0.107676
889	0.837904	0.108493
890	0.839072	0.107578
891	0.838491	0.10819
892	0.838596	0.108722
893	0.841268	0.107028
894	0.839884	0.107719
895	0.840985	0.107953
896	0.840688	0.107999
897	0.840976	0.107448
898	0.840389	0.107591
899	0.839808	0.10813
900	0.83815	0.108918
901	0.837967	0.10948
902	0.838082	0.109296
903	0.8378	0.109524
904	0.839182	0.109013
905	0.838292	0.108909
906	0.838828	0.10899
907	0.839185	0.10932
908	0.837452	0.110154
909	0.836046	0.111466
910	0.834333	0.112599
911	0.835279	0.112157
912	0.834454	0.112883
913	0.833993	0.11342
914	0.834828	0.112786
915	0.835582	0.113018
916	0.83632	0.112914
917	0.834233	0.113768
918	0.831901	0.114832
919	0.832427	0.114492
920	0.832736	0.113797
921	0.834425	0.113073
922	0.833207	0.113149
923	0.832477	0.113445
924	0.831324	0.113991
925	0.830711	0.115066
926	0.829646	0.115455
927	0.829408	0.114902
928	0.829182	0.114638
929	0.830657	0.114284
930	0.831792	0.113341
931	0.830073	0.114068
932	0.829987	0.113609
933	0.830287	0.113483
934	0.829615	0.113979
935	0.82786	0.114914
936	0.828289	0.114756
937	0.8293	0.114229
938	0.828674	0.114074
939	0.827061	0.114929
940	0.82673	0.115369
941	0.825992	0.115704
942	0.828843	0.114271
943	0.829013	0.113909
944	0.827564	0.114675
945	0.828085	0.114852
946	0.826052	0.11549
947	0.828463	0.114775
948	0.827912	0.114207
949	0.82719	0.114043
950	0.827916	0.113485
951	0.826283	0.114422
952	0.827069	0.113827
953	0.82626	0.11402
954	0.825489	0.114558
955	0.827441	0.113905
956	0.826246	0.114792
957	0.828285	0.113668
958	0.827721	0.114442
959	0.827203	0.114744
960	0.826977	0.114774
961	0.827223	0.114952
962	0.828282	0.114533
963	0.8272	0.114612
964	0.829861	0.113387
965	0.828822	0.114296
966	0.827749	0.114406
967	0.826986	0.115562
968	0.826863	0.115601
969	0.827126	0.114649
970	0.827836	0.114045
971	0.826609	0.114727
972	0.826681	0.114633
973	0.828049	0.114414
974	0.829277	0.113434
975	0.828537	0.1139
976	0.827518	0.114695
977	0.827526	0.114924
978	0.827135	0.114854
979	0.828168	0.11454
980	0.82762	0.113991
981	0.82668	0.114182
982	0.825088	0.114255
983	0.823913	0.114199
984	0.823875	0.114101
985	0.826315	0.113324
986	0.825827	0.113293
987	0.823248	0.114444
988	0.823266	0.114719
989	0.821927	0.115256
990	0.821435	0.115134
991	0.820347	0.115811
992	0.82273	0.114594
993	0.821829	0.115479
994	0.821789	0.115371
995	0.822249	0.115282
996	0.822695	0.115416
997	0.821531	0.11587
998	0.823791	0.114727
999	0.823498	0.114789
1000	0.822839	0.115455
1001	0.822386	0.116112
1002	0.821582	0.117015
1003	0.821358	0.116773
1004	0.819777	0.117468
1005	0.819251	0.117612
1006	0.819813	0.116886
1007	0.820139	0.116711
1008	0.81894	0.116888
1009	0.820395	0.116559
1010	0.822461	0.115717
1011	0.820805	0.116274
1012	0.820934	0.116551
1013	0.82194	0.116371
1014	0.820747	0.11643
1015	0.819428	0.117166
1016	0.817645	0.117809
1017	0.818688	0.116897
1018	0.816298	0.117868
1019	0.817033	0.117947
1020	0.819556	0.116063
1021	0.820876	0.115672
1022	0.820598	0.115799
1023	0.819837	0.116232
1024	0.819747	0.116278
1025	0.821437	0.115937
1026	0.82103	0.116539
1027	0.820822	0.11678
1028	0.820978	0.116892
1029	0.819604	0.117384
1030	0.818152	0.117702
1031	0.817348	0.118307
1032	0.81684	0.118743
1033	0.817989	0.1182
1034	0.817893	0.118036
1035	0.817145	0.118025
1036	0.816599	0.118323
1037	0.814747	0.119342
1038	0.81245	0.120491
1039	0.812719	0.120557
1040	0.811961	0.120837
1041	0.813956	0.120104
1042	0.814622	0.119898
1043	0.81511	0.11959
1044	0.812986	0.120244
1045	0.812349	0.120779
1046	0.810087	0.122181
1047	0.808716	0.12293
1048	0.810882	0.121691
1049	0.809015	0.122287
1050	0.809288	0.122097
1051	0.809777	0.12217
1052	0.810717	0.121643
1053	0.810932	0.122167
1054	0.810307	0.122254
1055	0.80895	0.122981
1056	0.810019	0.122725
1057	0.809767	0.122807
1058	0.811587	0.122215
1059	0.811787	0.12241
1060	0.810434	0.123316
1061	0.811025	0.123073
1062	0.811259	0.12293
1063	0.810979	0.123132
1064	0.80925	0.124028
1065	0.809164	0.124208
1066	0.8105	0.123554
1067	0.808383	0.124202
1068	0.807418	0.124314
1069	0.806918	0.124171
1070	0.806681	0.12477
1071	0.806546	0.124756
1072	0.80698	0.124901
1073	0.805972	0.125041
1074	0.805661	0.125361
1075	0.804115	0.126228
1076	0.803248	0.126735
1077	0.802273	0.127215
1078	0.803806	0.127025
1079	0.805492	0.126203
1080	0.805016	0.126828
1081	0.803655	0.127366
1082	0.802523	0.128168
1083	0.802243	0.128234
1084	0.80056	0.128622
1085	0.798559	0.128775
1086	0.797458	0.129058
1087	0.798269	0.128348
1088	0.799302	0.12837
1089	0.800146	0.127855
1090	0.800167	0.127645
1091	0.802311	0.12659
1092	0.800289	0.12792
1093	0.800049	0.128207
1094	0.799777	0.128069
1095	0.800393	0.127551
1096	0.800761	0.127907
1097	0.7998	0.128255
1098	0.799098	0.128502
1099	0.799926	0.128624
1100	0.799594	0.128764
1101	0.801785	0.127872
1102	0.803052	0.127632
1103	0.801279	0.127956
1104	0.801013	0.127885
1105	0.801365	0.127848
1106	0.800933	0.127509
1107	0.800949	0.127792
1108	0.800935	0.127989
1109	0.800771	0.127672
1110	0.80007	0.127932
1111	0.800062	0.127511
1112	0.799484	0.127357
1113	0.800795	0.126931
1114	0.801024	0.126742
1115	0.801067	0.126854
1116	0.800711	0.126921
1117	0.802051	0.126631
1118	0.802118	0.126591
1119	0.801789	0.127314
1120	0.801375	0.12759
1121	0.80131	0.127393
1122	0.801212	0.127198
1123	0.800575	0.127397
1124	0.800986	0.127024
1125	0.800843	0.127107
1126	0.800124	0.127272
1127	0.80027	0.127349
1128	0.801695	0.127254
1129	0.801298	0.127304
1130	0.799887	0.127536
1131	0.799796	0.127505
1132	0.800596	0.127682
1133	0.800422	0.127709
1134	0.800444	0.127319
1135	0.800282	0.12733
1136	0.799867	0.127412
1137	0.799232	0.127582
1138	0.798358	0.128061
1139	0.797607	0.12846
1140	0.798534	0.12871
1141	0.798014	0.129042
1142	0.798746	0.127925
1143	0.798324	0.127565
1144	0.797846	0.127893
1145	0.796848	0.127755
1146	0.797601	0.127824
1147	0.797449	0.127576
1148	0.797286	0.127463
1149	0.797584	0.127107
1150	0.796804	0.127471
1151	0.798504	0.127323
1152	0.797712	0.127502
1153	0.797442	0.127623
1154	0.797448	0.127679
1155	0.797542	0.127862
1156	0.797837	0.12794
1157	0.797612	0.12827
1158	0.796596	0.128082
1159	0.795796	0.128297
1160	0.795916	0.128529
1161	0.797277	0.12798
1162	0.798424	0.126976
1163	0.797673	0.127418
1164	0.797768	0.127399
1165	0.796935	0.127654
1166	0.796667	0.127926
1167	0.796287	0.128358
1168	0.794563	0.128646
1169	0.794984	0.128985
1170	0.794332	0.129311
1171	0.794441	0.129726
1172	0.795221	0.130301
1173	0.795438	0.130717
1174	0.796615	0.130129
1175	0.795709	0.129952
1176	0.794988	0.13031
1177	0.79464	0.130824
1178	0.795201	0.130757
1179	0.79561	0.130908
1180	0.795338	0.130921
1181	0.794849	0.13131
1182	0.794709	0.131739
1183	0.792725	0.131636
1184	0.792994	0.132163
1185	0.791722	0.132768
1186	0.791228	0.132885
1187	0.789087	0.133128
1188	0.790287	0.132915
1189	0.791655	0.132143
1190	0.791296	0.132551
1191	0.7932	0.132251
1192	0.792825	0.132548
1193	0.792882	0.132676
1194	0.792212	0.133258
1195	0.7923	0.134185
1196	0.791684	0.134581
1197	0.792506	0.134135
1198	0.792714	0.134268
1199	0.789668	0.134288
1200	0.789136	0.134269
1201	0.789368	0.134204
1202	0.788737	0.133934
1203	0.788271	0.134394
1204	0.788322	0.134289
1205	0.787953	0.134475
1206	0.788991	0.134449
1207	0.788702	0.134893
1208	0.788613	0.135068
1209	0.789096	0.135099
1210	0.788991	0.135306
1211	0.787613	0.136313
1212	0.785335	0.136693
1213	0.784706	0.136986
1214	0.785135	0.137421
1215	0.782945	0.13767
1216	0.782178	0.137898
1217	0.781699	0.138622
1218	0.782626	0.138593
1219	0.782146	0.139066
1220	0.780147	0.138736
1221	0.778129	0.139767
1222	0.776573	0.139641
1223	0.777473	0.139049
1224	0.776541	0.139685
1225	0.776736	0.139695
1226	0.778046	0.139655
1227	0.776777	0.139916
1228	0.776585	0.140283
1229	0.776433	0.140109
1230	0.777154	0.140416
1231	0.777049	0.140526
1232	0.777545	0.140668
1233	0.776974	0.141455
1234	0.775835	0.141354
1235	0.774434	0.141971
1236	0.774331	0.142261
1237	0.774118	0.14251
1238	0.773488	0.14283
1239	0.77349	0.142489
1240	0.775228	0.142883
1241	0.774737	0.143293
1242	0.776223	0.143593
1243	0.777444	0.143368
1244	0.777175	0.143566
1245	0.776414	0.144053
1246	0.77539	0.144286
1247	0.77467	0.144186
1248	0.773451	0.144764
1249	0.773239	0.144815
1250	0.774382	0.145259
1251	0.774508	0.145305
1252	0.776824	0.144751
1253	0.776164	0.145035
1254	0.776516	0.145028
1255	0.776685	0.145592
1256	0.778705	0.145423
1257	0.779532	0.145588
1258	0.779529	0.145513
1259	0.777816	0.145671
1260	0.77646	0.14611
1261	0.776968	0.146787
1262	0.775399	0.147047
1263	0.775684	0.147148
1264	0.778362	0.147171
1265	0.777447	0.147193
1266	0.776855	0.147258
1267	0.775959	0.147253
1268	0.775185	0.147228
1269	0.774356	0.147564
1270	0.774897	0.147565
1271	0.774483	0.147771
1272	0.774964	0.147457
1273	0.77434	0.147347
1274	0.773399	0.147413
1275	0.773311	0.1479
1276	0.773363	0.148159
1277	0.773618	0.148414
1278	0.771951	0.148697
1279	0.772448	0.14857
1280	0.773206	0.148672
1281	0.771241	0.148452
1282	0.771713	0.148426
1283	0.771089	0.148391
1284	0.77099	0.148702
1285	0.770703	0.148816
1286	0.769134	0.149147
1287	0.767953	0.148924
1288	0.765991	0.149111
1289	0.766412	0.149017
1290	0.765452	0.14918
1291	0.766581	0.149214
1292	0.765832	0.14914
1293	0.765469	0.149634
1294	0.765945	0.149895
1295	0.765977	0.150475
1296	0.765773	0.151044
1297	0.765209	0.151277
1298	0.765037	0.151186
1299	0.764044	0.151179
1300	0.765792	0.151741
1301	0.766269	0.151758
1302	0.765938	0.151592
1303	0.764832	0.151895
1304	0.764222	0.152105
1305	0.765326	0.151926
1306	0.767297	0.152302
